# Supplementary material for: Target Agnostic Photoaffinity Labelling by Sulfonylhydrazones
Source: Angew Chem Int Ed Engl. 2025 Feb 25;64(17):e202408701. doi: 10.1002/anie.202408701 (PMC12015381; doi:10.1002/anie.202408701)
Supplement: Supplementary file 2 — Supporting Information [file ANIE-64-e202408701-s001.xlsx]

## Sheet: HEK_data
Protein ID	Entry Name	Gene	Description	H1 Intensity	H2 Intensity	H3 Intensity	H4 Intensity	H5 Intensity	H6 Intensity	Student's T-test Significant GK58_DMSO	Unique GK58	Unique DMSO	Gene Ontology (biological process)	Gene Ontology (cellular component)	Gene Ontology (molecular function)	Involvement in disease	Protein families	Mean DMSO	Mean GK58	Valid values	Valid values DMSO	Valid values GK58	-Log Student's T-test p-value GK58_DMSO	Student's T-test Difference GK58_DMSO	01 Spectral Count	02 Spectral Count	03 Spectral Count	04 Spectral Count	05 Spectral Count	06 Spectral Count	Combined Total Peptides	Length	Mass	Indistinguishable Proteins
P63261	ACTG_HUMAN	ACTG1	Actin, cytoplasmic 2	38.9351	37.14	38.6267	36.2144	38.1467	37.4937				angiogenesis [GO:0001525];axonogenesis [GO:0007409];cell motility [GO:0048870];cellular response to type II interferon [GO:0071346];maintenance of blood-brain barrier [GO:0035633];morphogenesis of a polarized epithelium [GO:0001738];platelet aggregation [GO:0070527];positive regulation of cell migration [GO:0030335];positive regulation of gene expression [GO:0010628];positive regulation of wound …	actin filament [GO:0005884];apical junction complex [GO:0043296];axon [GO:0030424];basal body patch [GO:0120220];blood microparticle [GO:0072562];calyx of Held [GO:0044305];cell-cell junction [GO:0005911];cytoplasm [GO:0005737];cytoskeleton [GO:0005856];cytosol [GO:0005829];dense body [GO:0097433];extracellular exosome [GO:0070062];extracellular space [GO:0005615];filamentous actin [GO:0031941];f…	ATP binding [GO:0005524];hydrolase activity [GO:0016787];identical protein binding [GO:0042802];profilin binding [GO:0005522];protein kinase binding [GO:0019901];structural constituent of cytoskeleton [GO:0005200];structural constituent of postsynaptic actin cytoskeleton [GO:0098973];ubiquitin protein ligase binding [GO:0031625]	DISEASE: Baraitser-Winter syndrome 2 (BRWS2) [MIM:614583]: A rare developmental disorder characterized by the combination of congenital ptosis, high-arched eyebrows, hypertelorism, ocular colobomata, and a brain malformation consisting of anterior-predominant lissencephaly. Other typical features include postnatal short stature and microcephaly, intellectual disability, seizures, and hearing loss…	Actin family	38.2339	37.2849	6	3	3	0.526368	-0.948967	825	1179	1102	906	895	954	63	375	41793
P08670	VIME_HUMAN	VIM	Vimentin	38.9329	36.6985	37.7468	35.9337	37.7518	36.5464				astrocyte development [GO:0014002];Bergmann glial cell differentiation [GO:0060020];cellular response to lipopolysaccharide [GO:0071222];cellular response to muramyl dipeptide [GO:0071225];cellular response to type II interferon [GO:0071346];intermediate filament organization [GO:0045109];lens fiber cell development [GO:0070307];negative regulation of neuron projection development [GO:0010977];ne…	axon [GO:0030424];cell leading edge [GO:0031252];cytoplasm [GO:0005737];cytoskeleton [GO:0005856];cytosol [GO:0005829];extracellular exosome [GO:0070062];focal adhesion [GO:0005925];intermediate filament [GO:0005882];intermediate filament cytoskeleton [GO:0045111];microtubule organizing center [GO:0005815];nuclear matrix [GO:0016363];peroxisome [GO:0005777];phagocytic vesicle [GO:0045335];plasma …	double-stranded RNA binding [GO:0003725];identical protein binding [GO:0042802];keratin filament binding [GO:1990254];molecular adaptor activity [GO:0060090];protein domain specific binding [GO:0019904];scaffold protein binding [GO:0097110];structural constituent of cytoskeleton [GO:0005200];structural constituent of eye lens [GO:0005212]	DISEASE: Cataract 30, multiple types (CTRCT30) [MIM:116300]: An opacification of the crystalline lens of the eye that frequently results in visual impairment or blindness. Opacities vary in morphology, are often confined to a portion of the lens, and may be static or progressive. In general, the more posteriorly located and dense an opacity, the greater the impact on visual function. {ECO:0000269…	Intermediate filament family	37.7927	36.7439	6	3	3	0.554694	-1.04877	716	1251	681	770	659	660	100	466	53652
Q09666	AHNK_HUMAN	AHNAK	Neuroblast differentiation-associated protein AHNAK	37.6702	35.1157	36.7164	35.6398	37.1427	36.2086				positive regulation of plasma membrane repair [GO:1905686];regulation of RNA splicing [GO:0043484];regulation of voltage-gated calcium channel activity [GO:1901385]	actin cytoskeleton [GO:0015629];cell-cell contact zone [GO:0044291];costamere [GO:0043034];cytoplasm [GO:0005737];cytosol [GO:0005829];extracellular exosome [GO:0070062];focal adhesion [GO:0005925];lysosomal membrane [GO:0005765];membrane [GO:0016020];nucleus [GO:0005634];plasma membrane [GO:0005886];plasma membrane protein complex [GO:0098797];sarcolemma [GO:0042383];T-tubule [GO:0030315];vesicl…	cadherin binding [GO:0045296];identical protein binding [GO:0042802];RNA binding [GO:0003723];S100 protein binding [GO:0044548];structural molecule activity conferring elasticity [GO:0097493]			36.5007	36.3304	6	3	3	0.0688565	-0.170366	1200	943	1059	1558	1413	1158	430	5890	629101
P00761	TRYP_PIG		Trypsin	35.2912	35.9158	35.0939	35.7251	36.2821	36.6549				digestion [GO:0007586];proteolysis [GO:0006508]	extracellular space [GO:0005615]	metal ion binding [GO:0046872];serine-type endopeptidase activity [GO:0004252]		Peptidase S1 family	35.4336	36.2207	6	3	3	1.00755	0.78708	222	211	242	203	145	210	12	231	24409
P11021	BIP_HUMAN	HSPA5	Endoplasmic reticulum chaperone BiP	37.1226	34.932	36.3183	34.7461	36.1993	35.7996				cellular response to glucose starvation [GO:0042149];cellular response to interleukin-4 [GO:0071353];cerebellar Purkinje cell layer development [GO:0021680];cerebellum structural organization [GO:0021589];chaperone cofactor-dependent protein refolding [GO:0051085];endoplasmic reticulum unfolded protein response [GO:0030968];ER overload response [GO:0006983];ERAD pathway [GO:0036503];maintenance o…	cell surface [GO:0009986];cytoplasm [GO:0005737];cytosol [GO:0005829];endoplasmic reticulum [GO:0005783];endoplasmic reticulum chaperone complex [GO:0034663];endoplasmic reticulum lumen [GO:0005788];endoplasmic reticulum membrane [GO:0005789];endoplasmic reticulum-Golgi intermediate compartment [GO:0005793];extracellular exosome [GO:0070062];focal adhesion [GO:0005925];intracellular membrane-boun…	ATP binding [GO:0005524];ATP hydrolysis activity [GO:0016887];ATP-dependent protein folding chaperone [GO:0140662];cadherin binding [GO:0045296];calcium ion binding [GO:0005509];enzyme binding [GO:0019899];heat shock protein binding [GO:0031072];misfolded protein binding [GO:0051787];protein domain specific binding [GO:0019904];protein folding chaperone [GO:0044183];protein-folding chaperone bind…	DISEASE: Note=Autoantigen in rheumatoid arthritis. {ECO:0000269|PubMed:11160188}.	Heat shock protein 70 family	36.1243	35.5817	6	3	3	0.28293	-0.542615	329	414	360	428	352	446	78	654	72333
P68104	EF1A1_HUMAN	EEF1A1	Elongation factor 1-alpha 1	37.0689	34.9679	36.4655	34.231	36.0827	35.7806				cellular response to epidermal growth factor stimulus [GO:0071364];positive regulation by host of viral genome replication [GO:0044829];regulation of chaperone-mediated autophagy [GO:1904714];regulation of D-erythro-sphingosine kinase activity [GO:1900022];translation [GO:0006412];translational elongation [GO:0006414]	cortical actin cytoskeleton [GO:0030864];cytoplasm [GO:0005737];cytoplasmic side of lysosomal membrane [GO:0098574];cytosol [GO:0005829];cytosolic ribosome [GO:0022626];eukaryotic translation elongation factor 1 complex [GO:0005853];extracellular exosome [GO:0070062];extracellular region [GO:0005576];extracellular space [GO:0005615];ficolin-1-rich granule lumen [GO:1904813];membrane [GO:0016020];…	GTP binding [GO:0005525];GTPase activity [GO:0003924];kinase binding [GO:0019900];molecular adaptor activity [GO:0060090];protein kinase binding [GO:0019901];RNA binding [GO:0003723];translation elongation factor activity [GO:0003746];tRNA binding [GO:0000049]		TRAFAC class translation factor GTPase superfamily, Classic translation factor GTPase family, EF-Tu/EF-1A subfamily	36.1674	35.3647	6	3	3	0.400717	-0.80267	413	624	406	372	323	361	54	462	50141
P08238	HS90B_HUMAN	HSP90AB1	Heat shock protein HSP 90-beta	36.9835	34.8964	36.4401	34.086	35.7564	35.211				cellular response to heat [GO:0034605];cellular response to interleukin-4 [GO:0071353];chaperone-mediated protein complex assembly [GO:0051131];chaperone-mediated protein folding [GO:0061077];negative regulation of apoptotic process [GO:0043066];negative regulation of proteasomal protein catabolic process [GO:1901799];negative regulation of proteasomal ubiquitin-dependent protein catabolic proces…	aryl hydrocarbon receptor complex [GO:0034751];axonal growth cone [GO:0044295];cell surface [GO:0009986];cytoplasm [GO:0005737];cytosol [GO:0005829];dendritic growth cone [GO:0044294];dynein axonemal particle [GO:0120293];extracellular exosome [GO:0070062];extracellular region [GO:0005576];ficolin-1-rich granule lumen [GO:1904813];HSP90-CDC37 chaperone complex [GO:1990565];melanosome [GO:0042470]…	ATP binding [GO:0005524];ATP hydrolysis activity [GO:0016887];ATP-dependent protein binding [GO:0043008];ATP-dependent protein folding chaperone [GO:0140662];cadherin binding [GO:0045296];disordered domain specific binding [GO:0097718];DNA polymerase binding [GO:0070182];double-stranded RNA binding [GO:0003725];heat shock protein binding [GO:0031072];histone deacetylase binding [GO:0042826];histo…		Heat shock protein 90 family	36.1067	35.0178	6	3	3	0.614694	-1.08889	409	701	443	483	346	332	81	724	83264
P06733	ENOA_HUMAN	ENO1	Alpha-enolase	36.2585	34.3654	35.1012	33.9466	35.4778	35.4085				canonical glycolysis [GO:0061621];gluconeogenesis [GO:0006094];glycolytic process [GO:0006096];negative regulation of cell growth [GO:0030308];negative regulation of DNA-templated transcription [GO:0045892];negative regulation of hypoxia-induced intrinsic apoptotic signaling pathway [GO:1903298];negative regulation of transcription by RNA polymerase II [GO:0000122];positive regulation of ATP bios…	cell cortex [GO:0005938];cell surface [GO:0009986];cytoplasm [GO:0005737];cytosol [GO:0005829];extracellular exosome [GO:0070062];extracellular space [GO:0005615];M band [GO:0031430];membrane [GO:0016020];nuclear outer membrane [GO:0005640];nucleus [GO:0005634];phosphopyruvate hydratase complex [GO:0000015];plasma membrane [GO:0005886]	cadherin binding [GO:0045296];DNA-binding transcription repressor activity, RNA polymerase II-specific [GO:0001227];GTPase binding [GO:0051020];magnesium ion binding [GO:0000287];phosphopyruvate hydratase activity [GO:0004634];protein homodimerization activity [GO:0042803];RNA binding [GO:0003723];RNA polymerase II transcription regulatory region sequence-specific DNA binding [GO:0000977];transcr…		Enolase family	35.2417	34.9443	6	3	3	0.149012	-0.297461	397	556	388	498	418	545	56	434	47169
P07437	TBB5_HUMAN	TUBB	Tubulin beta chain	37.1631	34.5781	36.52	33.8099	35.6318	35.3709				cell division [GO:0051301];cytoskeleton-dependent intracellular transport [GO:0030705];microtubule cytoskeleton organization [GO:0000226];microtubule-based process [GO:0007017];mitotic cell cycle [GO:0000278];natural killer cell mediated cytotoxicity [GO:0042267];odontoblast differentiation [GO:0071895];regulation of synapse organization [GO:0050807];spindle assembly [GO:0051225]	azurophil granule lumen [GO:0035578];cell body [GO:0044297];cytoplasm [GO:0005737];cytoplasmic ribonucleoprotein granule [GO:0036464];cytoskeleton [GO:0005856];cytosol [GO:0005829];extracellular exosome [GO:0070062];extracellular region [GO:0005576];intercellular bridge [GO:0045171];membrane raft [GO:0045121];microtubule [GO:0005874];microtubule cytoskeleton [GO:0015630];mitotic spindle [GO:00726…	GTP binding [GO:0005525];GTPase activating protein binding [GO:0032794];GTPase activity [GO:0003924];metal ion binding [GO:0046872];MHC class I protein binding [GO:0042288];protein domain specific binding [GO:0019904];protein-containing complex binding [GO:0044877];structural constituent of cytoskeleton [GO:0005200];structural molecule activity [GO:0005198];ubiquitin protein ligase binding [GO:00…	DISEASE: Cortical dysplasia, complex, with other brain malformations 6 (CDCBM6) [MIM:615771]: A disorder of aberrant neuronal migration and disturbed axonal guidance. Affected individuals have microcephaly, ataxia, and severe delayed psychomotor development. Brain imaging shows variable malformations of cortical development, including white matter streaks, dysmorphic basal ganglia, corpus callosu…	Tubulin family	36.087	34.9375	6	3	3	0.525017	-1.14953	409	518	486	314	328	383	41	444	49671
P14618	KPYM_HUMAN	PKM	Pyruvate kinase PKM	36.7915	34.6446	35.9683	33.8916	35.5611	35.2046				canonical glycolysis [GO:0061621];cellular response to insulin stimulus [GO:0032869];glycolytic process [GO:0006096];phosphorylation [GO:0016310];positive regulation of cytoplasmic translation [GO:2000767];positive regulation of sprouting angiogenesis [GO:1903672];positive regulation of transcription by RNA polymerase II [GO:0045944];programmed cell death [GO:0012501]	cilium [GO:0005929];collagen-containing extracellular matrix [GO:0062023];cytoplasm [GO:0005737];cytosol [GO:0005829];extracellular exosome [GO:0070062];extracellular region [GO:0005576];extracellular vesicle [GO:1903561];ficolin-1-rich granule lumen [GO:1904813];mitochondrion [GO:0005739];nucleus [GO:0005634];rough endoplasmic reticulum [GO:0005791];secretory granule lumen [GO:0034774];vesicle […	ATP binding [GO:0005524];cadherin binding [GO:0045296];histone H3T11 kinase activity [GO:0035402];magnesium ion binding [GO:0000287];MHC class II protein complex binding [GO:0023026];mRNA binding [GO:0003729];potassium ion binding [GO:0030955];protein homodimerization activity [GO:0042803];protein tyrosine kinase activity [GO:0004713];pyruvate kinase activity [GO:0004743];RNA binding [GO:0003723]…		Pyruvate kinase family	35.8014	34.8858	6	3	3	0.496082	-0.915675	357	491	359	319	317	325	67	531	57937
P10809	CH60_HUMAN	HSPD1	60 kDa heat shock protein, mitochondrial	36.089	34.034	35.1731	33.9508	35.283	35.2632				activation of cysteine-type endopeptidase activity involved in apoptotic process [GO:0006919];apoptotic mitochondrial changes [GO:0008637];B cell activation [GO:0042113];B cell proliferation [GO:0042100];biological process involved in interaction with symbiont [GO:0051702];cellular response to interleukin-7 [GO:0098761];chaperone-mediated protein complex assembly [GO:0051131];'de novo' protein fo…	cell surface [GO:0009986];clathrin-coated pit [GO:0005905];coated vesicle [GO:0030135];cytoplasm [GO:0005737];cytosol [GO:0005829];early endosome [GO:0005769];extracellular exosome [GO:0070062];extracellular space [GO:0005615];lipopolysaccharide receptor complex [GO:0046696];membrane [GO:0016020];migrasome [GO:0140494];mitochondrial inner membrane [GO:0005743];mitochondrial matrix [GO:0005759];mi…	apolipoprotein A-I binding [GO:0034186];apolipoprotein binding [GO:0034185];ATP binding [GO:0005524];ATP hydrolysis activity [GO:0016887];ATP-dependent protein folding chaperone [GO:0140662];DNA replication origin binding [GO:0003688];double-stranded RNA binding [GO:0003725];enzyme binding [GO:0019899];high-density lipoprotein particle binding [GO:0008035];isomerase activity [GO:0016853];lipopoly…	DISEASE: Leukodystrophy, hypomyelinating, 4 (HLD4) [MIM:612233]: A severe autosomal recessive hypomyelinating leukodystrophy. Clinically characterized by infantile-onset rotary nystagmus, progressive spastic paraplegia, neurologic regression, motor impairment, profound intellectual disability. Death usually occurs within the first two decades of life. {ECO:0000269|PubMed:18571143}. Note=The disea…	Chaperonin (HSP60) family	35.0987	34.8324	6	3	3	0.132469	-0.266337	348	337	284	398	325	438	78	573	61055
P11142	HSP7C_HUMAN	HSPA8	Heat shock cognate 71 kDa protein	36.135	34.247	35.2817	33.7363	35.3706	35.2142				ATP metabolic process [GO:0046034];cellular response to cadmium ion [GO:0071276];cellular response to heat [GO:0034605];cellular response to hydrogen peroxide [GO:0070301];cellular response to starvation [GO:0009267];cellular response to steroid hormone stimulus [GO:0071383];cerebellum development [GO:0021549];chaperone cofactor-dependent protein refolding [GO:0051085];chaperone-mediated autophag…	autophagosome [GO:0005776];blood microparticle [GO:0072562];cell surface [GO:0009986];clathrin-sculpted gamma-aminobutyric acid transport vesicle membrane [GO:0061202];cytoplasm [GO:0005737];cytosol [GO:0005829];dendritic shaft [GO:0043198];dendritic spine [GO:0043197];extracellular exosome [GO:0070062];extracellular region [GO:0005576];extracellular space [GO:0005615];ficolin-1-rich granule lume…	A1 adenosine receptor binding [GO:0031686];ADP binding [GO:0043531];ATP binding [GO:0005524];ATP hydrolysis activity [GO:0016887];ATP-dependent protein disaggregase activity [GO:0140545];ATP-dependent protein folding chaperone [GO:0140662];C3HC4-type RING finger domain binding [GO:0055131];cadherin binding [GO:0045296];clathrin-uncoating ATPase activity [GO:1990833];enzyme binding [GO:0019899];G …		Heat shock protein 70 family	35.2212	34.7737	6	3	3	0.232878	-0.447488	234	244	203	254	215	295	58	646	70898
P21333	FLNA_HUMAN	FLNA	Filamin-A	36.5111	34.4127	36.2122	33.618	35.6449	34.7181				actin crosslink formation [GO:0051764];actin cytoskeleton organization [GO:0030036];adenylate cyclase-inhibiting dopamine receptor signaling pathway [GO:0007195];angiogenesis [GO:0001525];blood coagulation, intrinsic pathway [GO:0007597];blood vessel remodeling [GO:0001974];cell-cell junction organization [GO:0045216];cerebral cortex development [GO:0021987];cilium assembly [GO:0060271];cytoplasm…	actin cytoskeleton [GO:0015629];actin filament [GO:0005884];actin filament bundle [GO:0032432];apical dendrite [GO:0097440];axonal growth cone [GO:0044295];brush border [GO:0005903];cell-cell junction [GO:0005911];cortical cytoskeleton [GO:0030863];cytoplasm [GO:0005737];cytosol [GO:0005829];dendritic shaft [GO:0043198];extracellular exosome [GO:0070062];extracellular region [GO:0005576];focal ad…	actin filament binding [GO:0051015];cadherin binding [GO:0045296];DNA-binding transcription factor binding [GO:0140297];Fc-gamma receptor I complex binding [GO:0034988];G protein-coupled receptor binding [GO:0001664];GTPase binding [GO:0051020];kinase binding [GO:0019900];potassium channel regulator activity [GO:0015459];protein homodimerization activity [GO:0042803];protein kinase C binding [GO:…	DISEASE: Cardiac valvular dysplasia, X-linked (CVDPX) [MIM:314400]: A rare X-linked heart disease characterized by mitral and/or aortic valve regurgitation. The histologic features include fragmentation of collagenous bundles within the valve fibrosa and accumulation of proteoglycans, which produces excessive valve tissue leading to billowing of the valve leaflets. {ECO:0000269|PubMed:17190868}. …	Filamin family	35.712	34.6604	6	3	3	0.52636	-1.05166	446	410	468	389	451	372	167	2647	280739
O75369	FLNB_HUMAN	FLNB	Filamin-B	36.5642	34.3556	36.157	33.5189	35.4857	34.7444				actin cytoskeleton organization [GO:0030036];cellular response to type II interferon [GO:0071346];epithelial cell morphogenesis [GO:0003382];keratinocyte development [GO:0003334];signal transduction [GO:0007165];skeletal muscle tissue development [GO:0007519]	actin cytoskeleton [GO:0015629];brush border [GO:0005903];cell cortex [GO:0005938];cytoplasm [GO:0005737];cytosol [GO:0005829];extracellular exosome [GO:0070062];focal adhesion [GO:0005925];membrane [GO:0016020];phagocytic vesicle [GO:0045335];plasma membrane [GO:0005886];stress fiber [GO:0001725];Z disc [GO:0030018]	actin binding [GO:0003779];actin filament binding [GO:0051015];cadherin binding [GO:0045296];identical protein binding [GO:0042802];RNA binding [GO:0003723]	DISEASE: Atelosteogenesis 1 (AO1) [MIM:108720]: A lethal chondrodysplasia characterized by distal hypoplasia of the humeri and femurs, hypoplasia of the mid-thoracic spine, occasionally complete lack of ossification of single hand bones, and the finding in cartilage of multiple degenerated chondrocytes which are encapsulated in fibrous tissue. {ECO:0000269|PubMed:14991055}. Note=The disease is ca…	Filamin family	35.6922	34.583	6	3	3	0.552956	-1.10924	574	488	604	453	513	424	183	2602	278164
Q06830	PRDX1_HUMAN	PRDX1	Peroxiredoxin-1	35.6117	33.5386	34.694	33.395	35.0535	35.0316				canonical NF-kappaB signal transduction [GO:0007249];cell population proliferation [GO:0008283];cell redox homeostasis [GO:0045454];cellular response to stress [GO:0033554];erythrocyte homeostasis [GO:0034101];fibroblast proliferation [GO:0048144];hydrogen peroxide catabolic process [GO:0042744];leukocyte activation [GO:0045321];natural killer cell activation [GO:0030101];natural killer cell medi…	cytoplasm [GO:0005737];cytosol [GO:0005829];extracellular exosome [GO:0070062];extracellular space [GO:0005615];melanosome [GO:0042470];nucleus [GO:0005634]	cadherin binding [GO:0045296];identical protein binding [GO:0042802];peroxidase activity [GO:0004601];RNA binding [GO:0003723];thioredoxin peroxidase activity [GO:0008379]		Peroxiredoxin family, AhpC/Prx1 subfamily	34.6148	34.4934	6	3	3	0.0513041	-0.121379	115	140	111	131	149	142	29	199	22110
P04406	G3P_HUMAN	GAPDH	Glyceraldehyde-3-phosphate dehydrogenase	36.7934	34.4242	36.0324	33.1851	35.4214	34.8141				antimicrobial humoral immune response mediated by antimicrobial peptide [GO:0061844];cellular response to type II interferon [GO:0071346];defense response to fungus [GO:0050832];glucose metabolic process [GO:0006006];glycolytic process [GO:0006096];killing by host of symbiont cells [GO:0051873];killing of cells of another organism [GO:0031640];microtubule cytoskeleton organization [GO:0000226];ne…	cytoplasm [GO:0005737];cytosol [GO:0005829];extracellular exosome [GO:0070062];GAIT complex [GO:0097452];intracellular membrane-bounded organelle [GO:0043231];lipid droplet [GO:0005811];membrane [GO:0016020];microtubule cytoskeleton [GO:0015630];nuclear membrane [GO:0031965];nucleus [GO:0005634];perinuclear region of cytoplasm [GO:0048471];plasma membrane [GO:0005886];ribonucleoprotein complex [G…	aspartic-type endopeptidase inhibitor activity [GO:0019828];disordered domain specific binding [GO:0097718];glyceraldehyde-3-phosphate dehydrogenase (NAD+) (phosphorylating) activity [GO:0004365];identical protein binding [GO:0042802];microtubule binding [GO:0008017];NAD binding [GO:0051287];NADP binding [GO:0050661];peptidyl-cysteine S-nitrosylase activity [GO:0035605]		Glyceraldehyde-3-phosphate dehydrogenase family	35.75	34.4735	6	3	3	0.59017	-1.27647	287	334	314	248	239	233	47	335	36053
P07355	ANXA2_HUMAN	ANXA2	Annexin A2	36.0588	34.0285	35.2915	33.418	35.0963	34.8888				angiogenesis [GO:0001525];cell-matrix adhesion [GO:0007160];collagen fibril organization [GO:0030199];epithelial cell apoptotic process [GO:1904019];fibrinolysis [GO:0042730];lung development [GO:0030324];membrane raft assembly [GO:0001765];mRNA transcription by RNA polymerase II [GO:0042789];negative regulation of low-density lipoprotein particle receptor catabolic process [GO:0032804];negative …	adherens junction [GO:0005912];AnxA2-p11 complex [GO:1990665];azurophil granule lumen [GO:0035578];basement membrane [GO:0005604];basolateral plasma membrane [GO:0016323];cell surface [GO:0009986];collagen-containing extracellular matrix [GO:0062023];cornified envelope [GO:0001533];cytoplasm [GO:0005737];cytosol [GO:0005829];early endosome [GO:0005769];endosome [GO:0005768];extracellular exosome …	cadherin binding involved in cell-cell adhesion [GO:0098641];calcium ion binding [GO:0005509];calcium-dependent phospholipid binding [GO:0005544];calcium-dependent protein binding [GO:0048306];cytoskeletal protein binding [GO:0008092];identical protein binding [GO:0042802];phosphatidylinositol-4,5-bisphosphate binding [GO:0005546];phosphatidylserine binding [GO:0001786];phospholipase A2 inhibitor…	DISEASE: Note=Increased expression of ANXA2 is associated with hepatocellular carcinoma tumor progression. {ECO:0000269|PubMed:27121050}.	Annexin family	35.1263	34.4677	6	3	3	0.343771	-0.658585	164	219	160	178	175	215	48	339	38604
P30101	PDIA3_HUMAN	PDIA3	Protein disulfide-isomerase A3	35.6307	33.3072	34.6979	33.2363	34.8166	34.3094				adaptive immune response [GO:0002250];cellular response to interleukin-7 [GO:0098761];extrinsic apoptotic signaling pathway [GO:0097191];peptide antigen assembly with MHC class I protein complex [GO:0002502];platelet aggregation [GO:0070527];positive regulation of extrinsic apoptotic signaling pathway [GO:2001238];protein folding [GO:0006457];protein folding in endoplasmic reticulum [GO:0034975];…	cell surface [GO:0009986];endoplasmic reticulum [GO:0005783];endoplasmic reticulum lumen [GO:0005788];extracellular exosome [GO:0070062];extracellular space [GO:0005615];focal adhesion [GO:0005925];melanosome [GO:0042470];MHC class I peptide loading complex [GO:0042824];nucleus [GO:0005634];phagocytic vesicle [GO:0045335];recycling endosome membrane [GO:0055038];Tapasin-ERp57 complex [GO:0061779]	cysteine-type endopeptidase activity [GO:0004197];disulfide oxidoreductase activity [GO:0015036];identical protein binding [GO:0042802];phospholipase C activity [GO:0004629];protein disulfide isomerase activity [GO:0003756];protein-disulfide reductase activity [GO:0015035];RNA binding [GO:0003723]		Protein disulfide isomerase family	34.5453	34.1207	6	3	3	0.199238	-0.424515	180	162	162	164	169	194	47	505	56782
P13639	EF2_HUMAN	EEF2	Elongation factor 2	35.9613	33.7675	35.3114	32.8529	34.798	34.4634				hematopoietic progenitor cell differentiation [GO:0002244];positive regulation of translation [GO:0045727];translational elongation [GO:0006414]	aggresome [GO:0016235];cytoplasm [GO:0005737];cytosol [GO:0005829];extracellular exosome [GO:0070062];extracellular region [GO:0005576];ficolin-1-rich granule lumen [GO:1904813];membrane [GO:0016020];nucleus [GO:0005634];plasma membrane [GO:0005886];ribonucleoprotein complex [GO:1990904];ribosome [GO:0005840];secretory granule lumen [GO:0034774];synapse [GO:0045202]	cadherin binding [GO:0045296];GTP binding [GO:0005525];GTPase activity [GO:0003924];protein kinase binding [GO:0019901];ribosome binding [GO:0043022];RNA binding [GO:0003723];translation elongation factor activity [GO:0003746]	DISEASE: Spinocerebellar ataxia 26 (SCA26) [MIM:609306]: A form of spinocerebellar ataxia, a clinically and genetically heterogeneous group of cerebellar disorders. Patients show progressive incoordination of gait and often poor coordination of hands, speech and eye movements, due to degeneration of the cerebellum with variable involvement of the brainstem and spinal cord. {ECO:0000269|PubMed:230…	TRAFAC class translation factor GTPase superfamily, Classic translation factor GTPase family, EF-G/EF-2 subfamily	35.0134	34.0381	6	3	3	0.478287	-0.975314	290	303	291	263	260	292	68	858	95338
P27797	CALR_HUMAN	CALR	Calreticulin	36.0635	33.2294	34.4817	33.0119	34.5246	34.2748				cardiac muscle cell differentiation [GO:0055007];cellular response to electrical stimulus [GO:0071257];cellular response to lithium ion [GO:0071285];cellular response to virus [GO:0098586];cellular senescence [GO:0090398];cortical actin cytoskeleton organization [GO:0030866];ERAD pathway [GO:0036503];intracellular calcium ion homeostasis [GO:0006874];negative regulation of DNA-templated transcrip…	acrosomal vesicle [GO:0001669];cell surface [GO:0009986];collagen-containing extracellular matrix [GO:0062023];cortical granule [GO:0060473];cytolytic granule [GO:0044194];cytoplasm [GO:0005737];cytosol [GO:0005829];endocytic vesicle lumen [GO:0071682];endoplasmic reticulum [GO:0005783];endoplasmic reticulum lumen [GO:0005788];endoplasmic reticulum membrane [GO:0005789];endoplasmic reticulum qual…	calcium ion binding [GO:0005509];carbohydrate binding [GO:0030246];complement component C1q complex binding [GO:0001849];DNA binding [GO:0003677];hormone binding [GO:0042562];integrin binding [GO:0005178];iron ion binding [GO:0005506];molecular sequestering activity [GO:0140313];mRNA binding [GO:0003729];nuclear androgen receptor binding [GO:0050681];nuclear export signal receptor activity [GO:00…	DISEASE: Note=CALR somatic mutations are frequently found in myeloproliferative neoplasms lacking JAK2 or MPL mutations. Myeloproliferative neoplasms are chronic myeloid cancers characterized by overproduction of mature blood cells, and may evolve into acute myeloid leukemia. In addition to chronic myeloid leukemia with the BCR-ABL fusion gene, the three most common myeloproliferative neoplasms a…	Calreticulin family	34.5916	33.9371	6	3	3	0.278716	-0.654483	229	211	153	199	181	217	43	417	48142
Q9BQE3	TBA1C_HUMAN	TUBA1C	Tubulin alpha-1C chain	35.3974	33.4222	34.9285	32.8451	34.7163	34.158				cell division [GO:0051301];cytoskeleton-dependent intracellular transport [GO:0030705];microtubule cytoskeleton organization [GO:0000226];microtubule-based process [GO:0007017];mitotic cell cycle [GO:0000278]	cytoplasm [GO:0005737];cytoplasmic microtubule [GO:0005881];membrane raft [GO:0045121];microtubule [GO:0005874];microtubule cytoskeleton [GO:0015630];nucleus [GO:0005634];vesicle [GO:0031982]	GTP binding [GO:0005525];hydrolase activity [GO:0016787];metal ion binding [GO:0046872];structural constituent of cytoskeleton [GO:0005200];structural molecule activity [GO:0005198]		Tubulin family	34.5827	33.9065	6	3	3	0.344044	-0.676208	75	104	93	80	67	94	32	449	49895
P62979	RS27A_HUMAN	RPS27A	Ubiquitin-40S ribosomal protein S27a	35.3351	33.0309	34.3952	33.3209	34.2118	34.1161				cytoplasmic translation [GO:0002181];modification-dependent protein catabolic process [GO:0019941];protein ubiquitination [GO:0016567];translation [GO:0006412]	cytoplasm [GO:0005737];cytosol [GO:0005829];cytosolic ribosome [GO:0022626];cytosolic small ribosomal subunit [GO:0022627];endocytic vesicle membrane [GO:0030666];endoplasmic reticulum membrane [GO:0005789];endosome membrane [GO:0010008];extracellular exosome [GO:0070062];extracellular space [GO:0005615];membrane [GO:0016020];mitochondrial outer membrane [GO:0005741];nucleolus [GO:0005730];nucleo…	metal ion binding [GO:0046872];protein tag activity [GO:0031386];RNA binding [GO:0003723];structural constituent of ribosome [GO:0003735];ubiquitin protein ligase binding [GO:0031625]		Eukaryotic ribosomal protein eS31 family;Ubiquitin family	34.2537	33.883	6	3	3	0.19621	-0.37078	63	80	71	97	70	97	15	156	17965
P68366	TBA4A_HUMAN	TUBA4A	Tubulin alpha-4A chain	36.2306	33.6125	35.4692	32.7937	34.5886	34.1249				microtubule cytoskeleton organization [GO:0000226];mitotic cell cycle [GO:0000278]	cytoplasm [GO:0005737];cytoskeleton [GO:0005856];cytosol [GO:0005829];extracellular exosome [GO:0070062];extracellular region [GO:0005576];microtubule [GO:0005874];microtubule cytoskeleton [GO:0015630]	GTP binding [GO:0005525];hydrolase activity [GO:0016787];metal ion binding [GO:0046872];protein kinase binding [GO:0019901];structural constituent of cytoskeleton [GO:0005200]	DISEASE: Amyotrophic lateral sclerosis 22, with or without frontotemporal dementia (ALS22) [MIM:616208]: A neurodegenerative disorder affecting upper motor neurons in the brain and lower motor neurons in the brain stem and spinal cord, resulting in fatal paralysis. Sensory abnormalities are absent. The pathologic hallmarks of the disease include pallor of the corticospinal tract due to loss of mo…	Tubulin family	35.1041	33.8357	6	3	3	0.600622	-1.2684	180	218	184	174	155	181	29	448	49924
P23528	COF1_HUMAN	CFL1	Cofilin-1	35.325	33.2821	34.7138	32.9868	34.5208	33.9187				actin cytoskeleton organization [GO:0030036];actin filament depolymerization [GO:0030042];actin filament fragmentation [GO:0030043];actin filament severing [GO:0051014];cytoskeleton organization [GO:0007010];establishment of spindle localization [GO:0051293];mitotic cytokinesis [GO:0000281];negative regulation of apoptotic process [GO:0043066];positive regulation by host of viral process [GO:0044…	actin cytoskeleton [GO:0015629];cytoplasm [GO:0005737];cytosol [GO:0005829];extracellular exosome [GO:0070062];extracellular space [GO:0005615];focal adhesion [GO:0005925];growth cone [GO:0030426];lamellipodium [GO:0030027];lamellipodium membrane [GO:0031258];membrane [GO:0016020];nuclear matrix [GO:0016363];nucleus [GO:0005634];ruffle membrane [GO:0032587];vesicle [GO:0031982]	actin filament binding [GO:0051015]		Actin-binding proteins ADF family	34.4403	33.8088	6	3	3	0.348411	-0.631535	125	206	146	139	138	159	22	166	18502
P67936	TPM4_HUMAN	TPM4	Tropomyosin alpha-4 chain	35.0069	32.5865	33.8436	33.3578	34.2351	33.8302				actin filament organization [GO:0007015];muscle contraction [GO:0006936];osteoblast differentiation [GO:0001649];platelet formation [GO:0030220]	actin filament [GO:0005884];cortical cytoskeleton [GO:0030863];cytoskeleton [GO:0005856];cytosol [GO:0005829];extracellular exosome [GO:0070062];focal adhesion [GO:0005925];membrane [GO:0016020];muscle thin filament tropomyosin [GO:0005862];podosome [GO:0002102];stress fiber [GO:0001725]	actin filament binding [GO:0051015];calcium ion binding [GO:0005509];identical protein binding [GO:0042802];protein heterodimerization activity [GO:0046982];protein homodimerization activity [GO:0042803];structural constituent of muscle [GO:0008307]	DISEASE: Bleeding disorder, platelet-type, 25 (BDPLT25) [MIM:620486]: An autosomal dominant disorder characterized by increased bleeding tendency due to decreased or dysfunctional platelets. Platelet morphologic and functional defects are variable. Some individuals have normal numbers of enlarged platelets. {ECO:0000269|PubMed:27479822, ECO:0000269|PubMed:28134622, ECO:0000269|PubMed:34758189, EC…	Tropomyosin family	33.8123	33.8077	6	3	3	0.0020522	-0.004673	167	133	130	187	143	161	48	248	28522
P62937	PPIA_HUMAN	PPIA	Peptidyl-prolyl cis-trans isomerase A	35.9661	33.4807	35.3724	32.9383	34.686	33.7547				activation of protein kinase B activity [GO:0032148];apoptotic process [GO:0006915];cell adhesion molecule production [GO:0060352];cellular response to oxidative stress [GO:0034599];endothelial cell activation [GO:0042118];leukocyte chemotaxis [GO:0030595];lipid droplet organization [GO:0034389];negative regulation of oxidative stress-induced intrinsic apoptotic signaling pathway [GO:1902176];neg…	cytoplasm [GO:0005737];cytosol [GO:0005829];extracellular exosome [GO:0070062];extracellular region [GO:0005576];extracellular space [GO:0005615];ficolin-1-rich granule lumen [GO:1904813];focal adhesion [GO:0005925];membrane [GO:0016020];nucleus [GO:0005634];protein-containing complex [GO:0032991];secretory granule lumen [GO:0034774];vesicle [GO:0031982]	cyclosporin A binding [GO:0016018];heparan sulfate binding [GO:1904399];integrin binding [GO:0005178];peptidyl-prolyl cis-trans isomerase activity [GO:0003755];RNA binding [GO:0003723];unfolded protein binding [GO:0051082];virion binding [GO:0046790]		Cyclophilin-type PPIase family, PPIase A subfamily	34.9397	33.793	6	3	3	0.563472	-1.14675	166	181	174	170	137	131	18	165	18012
P18206	VINC_HUMAN	VCL	Vinculin	34.8439	32.5542	34.1447	32.65	34.2458	34.0376				adherens junction assembly [GO:0034333];apical junction assembly [GO:0043297];axon extension [GO:0048675];cell adhesion [GO:0007155];cell-matrix adhesion [GO:0007160];epithelial cell-cell adhesion [GO:0090136];lamellipodium assembly [GO:0030032];maintenance of blood-brain barrier [GO:0035633];morphogenesis of an epithelium [GO:0002009];negative regulation of cell migration [GO:0030336];platelet a…	adherens junction [GO:0005912];brush border [GO:0005903];cell projection [GO:0042995];cell-cell contact zone [GO:0044291];cell-cell junction [GO:0005911];cell-substrate junction [GO:0030055];costamere [GO:0043034];cytoplasm [GO:0005737];cytoskeleton [GO:0005856];cytosol [GO:0005829];extracellular exosome [GO:0070062];extracellular region [GO:0005576];extracellular vesicle [GO:1903561];fascia adhe…	actin binding [GO:0003779];alpha-catenin binding [GO:0045294];beta-catenin binding [GO:0008013];cadherin binding [GO:0045296];dystroglycan binding [GO:0002162];molecular adaptor activity [GO:0060090];structural molecule activity [GO:0005198];ubiquitin protein ligase binding [GO:0031625]	DISEASE: Cardiomyopathy, dilated, 1W (CMD1W) [MIM:611407]: A disorder characterized by ventricular dilation and impaired systolic function, resulting in congestive heart failure and arrhythmia. Patients are at risk of premature death. {ECO:0000269|PubMed:11815424, ECO:0000269|PubMed:16236538}. Note=The disease is caused by variants affecting the gene represented in this entry.;DISEASE: Cardiomyop…	Vinculin/alpha-catenin family	33.8476	33.6444	6	3	3	0.0854826	-0.203126	189	160	179	191	201	233	79	1134	123799
P07900	HS90A_HUMAN	HSP90AA1	Heat shock protein HSP 90-alpha	35.7581	33.3075	35.0616	32.5787	34.4205	33.9038				activation of innate immune response [GO:0002218];cardiac muscle cell apoptotic process [GO:0010659];cellular response to heat [GO:0034605];cellular response to virus [GO:0098586];chaperone-mediated autophagy [GO:0061684];chaperone-mediated protein complex assembly [GO:0051131];mitochondrial transport [GO:0006839];neuron migration [GO:0001764];positive regulation of cardiac muscle contraction [GO…	apical plasma membrane [GO:0016324];axonal growth cone [GO:0044295];basolateral plasma membrane [GO:0016323];brush border membrane [GO:0031526];cell surface [GO:0009986];collagen-containing extracellular matrix [GO:0062023];cytoplasm [GO:0005737];cytosol [GO:0005829];dendritic growth cone [GO:0044294];endocytic vesicle lumen [GO:0071682];extracellular exosome [GO:0070062];extracellular region [GO…	ATP binding [GO:0005524];ATP hydrolysis activity [GO:0016887];ATP-dependent protein folding chaperone [GO:0140662];CTP binding [GO:0002135];dATP binding [GO:0032564];disordered domain specific binding [GO:0097718];DNA polymerase binding [GO:0070182];GTP binding [GO:0005525];GTPase binding [GO:0051020];histone deacetylase binding [GO:0042826];identical protein binding [GO:0042802];MHC class II pro…		Heat shock protein 90 family	34.709	33.6343	6	3	3	0.516973	-1.0747	172	142	172	127	130	123	79	732	84660
P06748	NPM_HUMAN	NPM1	Nucleophosmin	35.3233	32.9238	34.3149	32.5216	34.2919	33.9126				cellular response to UV [GO:0034644];cellular senescence [GO:0090398];centrosome cycle [GO:0007098];chromatin remodeling [GO:0006338];DNA repair [GO:0006281];intracellular protein transport [GO:0006886];negative regulation of apoptotic process [GO:0043066];negative regulation of cell population proliferation [GO:0008285];negative regulation of centrosome duplication [GO:0010826];negative regulati…	centrosome [GO:0005813];cytoplasm [GO:0005737];cytosol [GO:0005829];focal adhesion [GO:0005925];granular component [GO:0001652];membrane [GO:0016020];nucleolus [GO:0005730];nucleoplasm [GO:0005654];nucleus [GO:0005634];protein-containing complex [GO:0032991];protein-DNA complex [GO:0032993];ribonucleoprotein complex [GO:1990904];spindle pole centrosome [GO:0031616]	chromatin binding [GO:0003682];core promoter sequence-specific DNA binding [GO:0001046];DNA-binding transcription factor binding [GO:0140297];histone binding [GO:0042393];NF-kappaB binding [GO:0051059];protein homodimerization activity [GO:0042803];protein kinase binding [GO:0019901];protein kinase inhibitor activity [GO:0004860];ribosomal large subunit binding [GO:0043023];ribosomal small subuni…	17)(q32;5)(p23;5)(q25.1;DISEASE: Note=A chromosomal aberration involving NPM1 is a cause of myelodysplastic syndrome (MDS). Translocation t(3;DISEASE: Note=A chromosomal aberration involving NPM1 is found in a form of acute promyelocytic leukemia. Translocation t(5;DISEASE: Note=A chromosomal aberration involving NPM1 is found in a form of non-Hodgkin lymphoma. Translocation t(2;DISEASE: Note=Def…	Nucleoplasmin family	34.1873	33.5754	6	3	3	0.279952	-0.611931	152	149	142	128	156	152	29	294	32575
P14625	ENPL_HUMAN	HSP90B1	Endoplasmin	35.2621	33.0092	34.6541	32.4375	34.3408	33.7232				actin rod assembly [GO:0031247];cellular response to ATP [GO:0071318];cellular response to manganese ion [GO:0071287];ERAD pathway [GO:0036503];negative regulation of apoptotic process [GO:0043066];protein folding [GO:0006457];protein folding in endoplasmic reticulum [GO:0034975];protein transport [GO:0015031];regulation of phosphoprotein phosphatase activity [GO:0043666];response to endoplasmic …	collagen-containing extracellular matrix [GO:0062023];cytosol [GO:0005829];endocytic vesicle lumen [GO:0071682];endoplasmic reticulum [GO:0005783];endoplasmic reticulum chaperone complex [GO:0034663];endoplasmic reticulum lumen [GO:0005788];endoplasmic reticulum membrane [GO:0005789];extracellular exosome [GO:0070062];extracellular region [GO:0005576];focal adhesion [GO:0005925];melanosome [GO:00…	ATP binding [GO:0005524];ATP hydrolysis activity [GO:0016887];ATP-dependent protein folding chaperone [GO:0140662];calcium ion binding [GO:0005509];low-density lipoprotein particle receptor binding [GO:0050750];protein phosphatase binding [GO:0019903];RNA binding [GO:0003723];unfolded protein binding [GO:0051082]		Heat shock protein 90 family	34.3085	33.5005	6	3	3	0.388806	-0.807947	199	147	170	151	154	150	61	803	92469
P62258	1433E_HUMAN	YWHAE	14-3-3 protein epsilon	34.7178	32.6032	33.8697	32.3033	34.2557	33.9323				cellular response to heat [GO:0034605];cerebral cortex development [GO:0021987];cytoplasmic pattern recognition receptor signaling pathway [GO:0002753];cytoplasmic sequestering of protein [GO:0051220];hippocampus development [GO:0021766];intracellular signal transduction [GO:0035556];MAPK cascade [GO:0000165];membrane repolarization during cardiac muscle cell action potential [GO:0086013];negativ…	cytoplasm [GO:0005737];cytosol [GO:0005829];endoplasmic reticulum [GO:0005783];extracellular exosome [GO:0070062];focal adhesion [GO:0005925];melanosome [GO:0042470];membrane [GO:0016020];mitochondrial membrane [GO:0031966];nucleus [GO:0005634]	cadherin binding [GO:0045296];calcium channel inhibitor activity [GO:0019855];calcium channel regulator activity [GO:0005246];enzyme binding [GO:0019899];histone deacetylase binding [GO:0042826];identical protein binding [GO:0042802];MHC class II protein complex binding [GO:0023026];phosphoprotein binding [GO:0051219];phosphoserine residue binding [GO:0050815];potassium channel regulator activity…		14-3-3 family	33.7302	33.4971	6	3	3	0.0968474	-0.233135	103	89	93	112	112	111	30	255	29174
Q14315	FLNC_HUMAN	FLNC	Filamin-C	35.4469	33.0946	34.9759	32.3764	34.3887	33.6314				sarcomere organization [GO:0045214]	costamere [GO:0043034];cytoplasm [GO:0005737];cytoskeleton [GO:0005856];cytosol [GO:0005829];focal adhesion [GO:0005925];intercellular bridge [GO:0045171];plasma membrane [GO:0005886];sarcolemma [GO:0042383];sarcoplasm [GO:0016528];Z disc [GO:0030018]	actin filament binding [GO:0051015];ankyrin binding [GO:0030506];cytoskeletal protein binding [GO:0008092];identical protein binding [GO:0042802]	DISEASE: Cardiomyopathy, familial hypertrophic, 26 (CMH26) [MIM:617047]: A hereditary heart disorder characterized by ventricular hypertrophy, which is usually asymmetric and often involves the interventricular septum. The symptoms include dyspnea, syncope, collapse, palpitations, and chest pain. They can be readily provoked by exercise. The disorder has inter- and intrafamilial variability rangi…	Filamin family	34.5058	33.4655	6	3	3	0.488258	-1.04034	331	263	367	274	297	254	143	2725	291022
P38646	GRP75_HUMAN	HSPA9	Stress-70 protein, mitochondrial	35.1882	32.9696	34.4709	32.379	33.9826	33.9652				calcium import into the mitochondrion [GO:0036444];chaperone cofactor-dependent protein refolding [GO:0051085];erythrocyte differentiation [GO:0030218];inner mitochondrial membrane organization [GO:0007007];intracellular protein transport [GO:0006886];iron-sulfur cluster assembly [GO:0016226];negative regulation of apoptotic process [GO:0043066];negative regulation of erythrocyte differentiation …	cytoplasm [GO:0005737];extracellular exosome [GO:0070062];focal adhesion [GO:0005925];MIB complex [GO:0140275];mitochondrial inner membrane [GO:0005743];mitochondrial matrix [GO:0005759];mitochondrial nucleoid [GO:0042645];mitochondrion [GO:0005739];nucleolus [GO:0005730];nucleus [GO:0005634];SAM complex [GO:0001401];TIM23 mitochondrial import inner membrane translocase complex [GO:0005744]	ATP binding [GO:0005524];ATP hydrolysis activity [GO:0016887];ATP-dependent protein folding chaperone [GO:0140662];heat shock protein binding [GO:0031072];protein folding chaperone [GO:0044183];RNA binding [GO:0003723];ubiquitin protein ligase binding [GO:0031625];unfolded protein binding [GO:0051082]	DISEASE: Anemia, sideroblastic, 4 (SIDBA4) [MIM:182170]: A form of sideroblastic anemia, a bone marrow disorder defined by the presence of pathologic iron deposits in erythroblast mitochondria. Sideroblastic anemia is characterized by anemia of varying severity, hypochromic peripheral erythrocytes, systemic iron overload secondary to chronic ineffective erythropoiesis, and the presence of bone ma…	Heat shock protein 70 family	34.2096	33.4423	6	3	3	0.383003	-0.767279	177	205	185	174	168	200	58	679	73680
P61604	CH10_HUMAN	HSPE1	10 kDa heat shock protein, mitochondrial	34.9386	32.1365	33.7469	33.0193	33.8438	33.3601				activation of cysteine-type endopeptidase activity involved in apoptotic process [GO:0006919];chaperone cofactor-dependent protein refolding [GO:0051085];osteoblast differentiation [GO:0001649];protein folding [GO:0006457];response to unfolded protein [GO:0006986]	extracellular exosome [GO:0070062];membrane [GO:0016020];mitochondrial matrix [GO:0005759];mitochondrion [GO:0005739]	ATP binding [GO:0005524];metal ion binding [GO:0046872];protein folding chaperone [GO:0044183];protein-folding chaperone binding [GO:0051087];RNA binding [GO:0003723];unfolded protein binding [GO:0051082]		GroES chaperonin family	33.6073	33.4077	6	3	3	0.0834713	-0.19961	71	81	66	113	72	83	21	102	10932
P09382	LEG1_HUMAN	LGALS1	Galectin-1	34.9949	32.331	34.4704	32.4639	33.8242	33.5624				apoptotic process [GO:0006915];cell-cell adhesion [GO:0098609];myoblast differentiation [GO:0045445];negative regulation of T-helper 17 cell lineage commitment [GO:2000329];plasma cell differentiation [GO:0002317];positive regulation of apoptotic process [GO:0043065];positive regulation of canonical NF-kappaB signal transduction [GO:0043123];positive regulation of inflammatory response [GO:005072…	collagen-containing extracellular matrix [GO:0062023];cytoplasm [GO:0005737];cytosol [GO:0005829];endoplasmic reticulum lumen [GO:0005788];extracellular exosome [GO:0070062];extracellular region [GO:0005576];extracellular space [GO:0005615];galectin complex [GO:1990724];plasma membrane [GO:0005886]	lactose binding [GO:0030395];laminin binding [GO:0043236];receptor ligand activity [GO:0048018];RNA binding [GO:0003723]			33.9321	33.2835	6	3	3	0.28601	-0.648604	91	97	99	108	94	105	17	135	14716
P35579	MYH9_HUMAN	MYH9	Myosin-9	35.3176	32.7379	34.6107	32.3782	34.353	32.9211				actin cytoskeleton organization [GO:0030036];actin filament-based movement [GO:0030048];actomyosin structure organization [GO:0031032];angiogenesis [GO:0001525];blood vessel endothelial cell migration [GO:0043534];cortical granule exocytosis [GO:0060471];cytokinetic process [GO:0032506];endodermal cell differentiation [GO:0035987];establishment of meiotic spindle localization [GO:0051295];establi…	actin cytoskeleton [GO:0015629];actomyosin [GO:0042641];actomyosin contractile ring [GO:0005826];adherens junction [GO:0005912];brush border [GO:0005903];cell leading edge [GO:0031252];cleavage furrow [GO:0032154];cortical granule [GO:0060473];cytoplasm [GO:0005737];cytoplasmic side of plasma membrane [GO:0009898];cytosol [GO:0005829];extracellular exosome [GO:0070062];focal adhesion [GO:0005925]…	actin binding [GO:0003779];actin filament binding [GO:0051015];ADP binding [GO:0043531];ATP binding [GO:0005524];cadherin binding [GO:0045296];calmodulin binding [GO:0005516];cytoskeletal motor activity [GO:0003774];identical protein binding [GO:0042802];integrin binding [GO:0005178];microfilament motor activity [GO:0000146];protein domain specific binding [GO:0019904];protein homodimerization ac…	DISEASE: Deafness, autosomal dominant, 17 (DFNA17) [MIM:603622]: A form of deafness characterized by progressive high frequency hearing impairment and cochleosaccular degeneration. {ECO:0000269|PubMed:11023810, ECO:0000269|PubMed:30872814}. Note=The disease is caused by variants affecting the gene represented in this entry.;DISEASE: Macrothrombocytopenia and granulocyte inclusions with or without…	TRAFAC class myosin-kinesin ATPase superfamily, Myosin family	34.222	33.2174	6	3	3	0.445524	-1.00461	355	260	340	278	327	220	143	1960	226532
P04792	HSPB1_HUMAN	HSPB1	Heat shock protein beta-1	34.4266	32.1611	33.6156	32.3877	33.857	33.3893				anterograde axonal protein transport [GO:0099641];cellular response to vascular endothelial growth factor stimulus [GO:0035924];chaperone-mediated protein folding [GO:0061077];intracellular signal transduction [GO:0035556];negative regulation of apoptotic process [GO:0043066];negative regulation of oxidative stress-induced intrinsic apoptotic signaling pathway [GO:1902176];negative regulation of …	axon cytoplasm [GO:1904115];cornified envelope [GO:0001533];cytoplasm [GO:0005737];cytoskeleton [GO:0005856];cytosol [GO:0005829];extracellular exosome [GO:0070062];extracellular space [GO:0005615];focal adhesion [GO:0005925];nucleus [GO:0005634];proteasome complex [GO:0000502];spindle [GO:0005819];Z disc [GO:0030018]	identical protein binding [GO:0042802];protein folding chaperone [GO:0044183];protein homodimerization activity [GO:0042803];protein kinase binding [GO:0019901];protein kinase C binding [GO:0005080];protein kinase C inhibitor activity [GO:0008426];RNA binding [GO:0003723];RNA polymerase II-specific DNA-binding transcription factor binding [GO:0061629];ubiquitin binding [GO:0043130];unfolded prote…	DISEASE: Charcot-Marie-Tooth disease, axonal, 2F (CMT2F) [MIM:606595]: A dominant axonal form of Charcot-Marie-Tooth disease, a disorder of the peripheral nervous system, characterized by progressive weakness and atrophy, initially of the peroneal muscles and later of the distal muscles of the arms. Charcot-Marie-Tooth disease is classified in two main groups on the basis of electrophysiologic pr…	Small heat shock protein (HSP20) family	33.4011	33.2113	6	3	3	0.0849359	-0.189785	75	75	68	92	89	108	24	205	22783
P07737	PROF1_HUMAN	PFN1	Profilin-1	35.0004	32.521	34.0756	31.9459	34.0035	33.5966				actin cytoskeleton organization [GO:0030036];modification of postsynaptic actin cytoskeleton [GO:0098885];modulation of chemical synaptic transmission [GO:0050804];negative regulation of actin filament bundle assembly [GO:0032232];negative regulation of actin filament polymerization [GO:0030837];negative regulation of stress fiber assembly [GO:0051497];neural tube closure [GO:0001843];positive re…	blood microparticle [GO:0072562];cell cortex [GO:0005938];cytoplasm [GO:0005737];cytoskeleton [GO:0005856];cytosol [GO:0005829];extracellular exosome [GO:0070062];focal adhesion [GO:0005925];glutamatergic synapse [GO:0098978];membrane [GO:0016020];nucleus [GO:0005634]	actin binding [GO:0003779];actin monomer binding [GO:0003785];adenyl-nucleotide exchange factor activity [GO:0000774];cadherin binding [GO:0045296];phosphatidylinositol-4,5-bisphosphate binding [GO:0005546];phosphotyrosine residue binding [GO:0001784];proline-rich region binding [GO:0070064];RNA binding [GO:0003723];small GTPase binding [GO:0031267]	DISEASE: Amyotrophic lateral sclerosis 18 (ALS18) [MIM:614808]: A neurodegenerative disorder affecting upper motor neurons in the brain and lower motor neurons in the brain stem and spinal cord, resulting in fatal paralysis. Sensory abnormalities are absent. The pathologic hallmarks of the disease include pallor of the corticospinal tract due to loss of motor neurons, presence of ubiquitin-positi…	Profilin family	33.8657	33.182	6	3	3	0.288071	-0.683698	151	132	137	117	142	165	23	140	15054
P07237	PDIA1_HUMAN	P4HB	Protein disulfide-isomerase	34.7512	32.4031	33.6977	32.2626	33.5831	33.6703				cellular response to hypoxia [GO:0071456];cellular response to interleukin-7 [GO:0098761];endoplasmic reticulum to Golgi vesicle-mediated transport [GO:0006888];insulin processing [GO:0030070];interleukin-12-mediated signaling pathway [GO:0035722];interleukin-23-mediated signaling pathway [GO:0038155];peptidyl-proline hydroxylation to 4-hydroxy-L-proline [GO:0018401];positive regulation of cell a…	cytoskeleton [GO:0005856];cytosol [GO:0005829];endoplasmic reticulum [GO:0005783];endoplasmic reticulum chaperone complex [GO:0034663];endoplasmic reticulum lumen [GO:0005788];endoplasmic reticulum-Golgi intermediate compartment [GO:0005793];external side of plasma membrane [GO:0009897];extracellular exosome [GO:0070062];extracellular region [GO:0005576];focal adhesion [GO:0005925];lamellipodium …	actin binding [GO:0003779];enzyme binding [GO:0019899];integrin binding [GO:0005178];procollagen-proline 4-dioxygenase activity [GO:0004656];protein disulfide isomerase activity [GO:0003756];protein heterodimerization activity [GO:0046982];protein-disulfide reductase activity [GO:0015035];RNA binding [GO:0003723];thiol oxidase activity [GO:0016972]	DISEASE: Cole-Carpenter syndrome 1 (CLCRP1) [MIM:112240]: A form of Cole-Carpenter syndrome, a disorder characterized by features of osteogenesis imperfecta such as bone deformities and severe bone fragility with frequent fractures, in association with craniosynostosis, ocular proptosis, hydrocephalus, growth failure and distinctive facial features. Craniofacial findings include marked frontal bo…	Protein disulfide isomerase family	33.6173	33.172	6	3	3	0.211188	-0.445338	140	114	132	127	118	144	44	508	57116
P26038	MOES_HUMAN	MSN	Moesin	35.002	32.302	33.3992	32.4249	33.6851	33.2258				cellular response to testosterone stimulus [GO:0071394];establishment of endothelial barrier [GO:0061028];establishment of epithelial cell apical/basal polarity [GO:0045198];gland morphogenesis [GO:0022612];immunological synapse formation [GO:0001771];leukocyte cell-cell adhesion [GO:0007159];leukocyte migration [GO:0050900];membrane to membrane docking [GO:0022614];positive regulation of early e…	adherens junction [GO:0005912];apical part of cell [GO:0045177];apical plasma membrane [GO:0016324];basolateral plasma membrane [GO:0016323];blood microparticle [GO:0072562];cell periphery [GO:0071944];cell surface [GO:0009986];cytoplasm [GO:0005737];cytoskeleton [GO:0005856];cytosol [GO:0005829];extracellular exosome [GO:0070062];extracellular space [GO:0005615];filopodium [GO:0030175];focal adh…	actin binding [GO:0003779];cell adhesion molecule binding [GO:0050839];double-stranded RNA binding [GO:0003725];enzyme binding [GO:0019899];protein kinase binding [GO:0019901];signaling receptor binding [GO:0005102];structural constituent of cytoskeleton [GO:0005200]	DISEASE: Immunodeficiency 50 (IMD50) [MIM:300988]: A primary immunodeficiency disorder characterized by onset of recurrent bacterial or varicella zoster virus infections in early childhood, profound lymphopenia, hypogammaglobulinemia, fluctuating monocytopenia and neutropenia, and a poor immune response to vaccine antigens. {ECO:0000269|PubMed:27405666}. Note=The disease is caused by variants aff…		33.5677	33.112	6	3	3	0.203027	-0.455752	171	133	135	151	140	153	51	577	67820
P04075	ALDOA_HUMAN	ALDOA	Fructose-bisphosphate aldolase A	35.0501	32.7741	34.1355	32.1122	33.6311	33.42				actin filament organization [GO:0007015];ATP biosynthetic process [GO:0006754];binding of sperm to zona pellucida [GO:0007339];fructose 1,6-bisphosphate metabolic process [GO:0030388];fructose metabolic process [GO:0006000];glycolytic process [GO:0006096];muscle cell cellular homeostasis [GO:0046716];protein homotetramerization [GO:0051289];regulation of cell shape [GO:0008360];striated muscle co…	actin cytoskeleton [GO:0015629];cytosol [GO:0005829];extracellular exosome [GO:0070062];extracellular region [GO:0005576];extracellular space [GO:0005615];ficolin-1-rich granule lumen [GO:1904813];I band [GO:0031674];M band [GO:0031430];membrane [GO:0016020];nucleus [GO:0005634];platelet alpha granule lumen [GO:0031093];secretory granule lumen [GO:0034774];sperm head [GO:0061827];tertiary granule…	actin binding [GO:0003779];cadherin binding [GO:0045296];cytoskeletal protein binding [GO:0008092];fructose binding [GO:0070061];fructose-bisphosphate aldolase activity [GO:0004332];identical protein binding [GO:0042802];RNA binding [GO:0003723];tubulin binding [GO:0015631]	DISEASE: Glycogen storage disease 12 (GSD12) [MIM:611881]: A metabolic disorder associated with increased hepatic glycogen and hemolytic anemia. It may lead to myopathy with exercise intolerance and rhabdomyolysis. {ECO:0000269|PubMed:14615364, ECO:0000269|PubMed:14766013, ECO:0000269|PubMed:2229018, ECO:0000269|PubMed:2825199, ECO:0000269|PubMed:8598869}. Note=The disease is caused by variants a…	Class I fructose-bisphosphate aldolase family	33.9866	33.0544	6	3	3	0.500164	-0.932133	134	158	131	145	89	123	38	364	39420
P00558	PGK1_HUMAN	PGK1	Phosphoglycerate kinase 1	34.5649	32.2696	33.9088	31.8717	33.8649	33.4135				canonical glycolysis [GO:0061621];cellular response to hypoxia [GO:0071456];epithelial cell differentiation [GO:0030855];gluconeogenesis [GO:0006094];glycolytic process [GO:0006096];negative regulation of angiogenesis [GO:0016525];phosphorylation [GO:0016310];plasminogen activation [GO:0031639]	cytosol [GO:0005829];extracellular exosome [GO:0070062];extracellular space [GO:0005615];membrane [GO:0016020];membrane raft [GO:0045121]	ADP binding [GO:0043531];ATP binding [GO:0005524];phosphoglycerate kinase activity [GO:0004618];protein-disulfide reductase (NAD(P)H) activity [GO:0047134]	DISEASE: Phosphoglycerate kinase 1 deficiency (PGK1D) [MIM:300653]: A condition with a highly variable clinical phenotype that includes hemolytic anemia, rhabdomyolysis, myopathy and neurologic involvement. Patients can express one or more of these manifestations. {ECO:0000269|PubMed:1547346, ECO:0000269|PubMed:1586722, ECO:0000269|PubMed:2001457, ECO:0000269|PubMed:6933565, ECO:0000269|PubMed:69…	Phosphoglycerate kinase family	33.5811	33.0501	6	3	3	0.228237	-0.53105	129	111	112	111	108	128	36	417	44615
P61978	HNRPK_HUMAN	HNRNPK	Heterogeneous nuclear ribonucleoprotein K	34.748	32.8413	34.2547	31.9903	34.0811	33.0617				mRNA splicing, via spliceosome [GO:0000398];negative regulation of apoptotic process [GO:0043066];negative regulation of DNA-templated transcription [GO:0045892];negative regulation of mRNA splicing, via spliceosome [GO:0048025];positive regulation of low-density lipoprotein receptor activity [GO:1905599];positive regulation of receptor-mediated endocytosis [GO:0048260];positive regulation of tra…	catalytic step 2 spliceosome [GO:0071013];cell projection [GO:0042995];chromatin [GO:0000785];cytoplasm [GO:0005737];cytoplasmic stress granule [GO:0010494];extracellular exosome [GO:0070062];focal adhesion [GO:0005925];membrane [GO:0016020];nucleoplasm [GO:0005654];nucleus [GO:0005634];podosome [GO:0002102];ribonucleoprotein complex [GO:1990904]	cadherin binding [GO:0045296];DNA binding [GO:0003677];identical protein binding [GO:0042802];mRNA binding [GO:0003729];protein domain specific binding [GO:0019904];RNA binding [GO:0003723]	DISEASE: Au-Kline syndrome (AUKS) [MIM:616580]: A disorder characterized by intellectual disability, facial dysmorphism, cardiac defects, and connective tissue and skeletal abnormalities. Dysmorphic features include long palpebral fissures, ptosis, a broad prominent nasal bridge, hypoplastic alae nasi, an open downturned mouth, ears with underdeveloped and thick helices, high palate, and a unique…		33.948	33.0444	6	3	3	0.470985	-0.903648	142	131	142	126	119	111	33	463	50976
P37802	TAGL2_HUMAN	TAGLN2	Transgelin-2	33.9936	31.4987	33.3145	32.1698	33.3443	33.5336				actin filament organization [GO:0007015];epithelial cell differentiation [GO:0030855]	actin cytoskeleton [GO:0015629];cytosol [GO:0005829];extracellular exosome [GO:0070062];extracellular region [GO:0005576];vesicle [GO:0031982]	actin filament binding [GO:0051015];cadherin binding [GO:0045296]		Calponin family	32.9356	33.0159	6	3	3	0.0315413	0.0803064	78	57	92	80	82	106	20	199	22391
P31943	HNRH1_HUMAN	HNRNPH1	Heterogeneous nuclear ribonucleoprotein H	35.4746	33.6836	34.7594	32.7429	34.5483	31.7432				mRNA splicing, via spliceosome [GO:0000398];regulation of RNA splicing [GO:0043484];RNA processing [GO:0006396]	catalytic step 2 spliceosome [GO:0071013];cytosol [GO:0005829];membrane [GO:0016020];nucleoplasm [GO:0005654];nucleus [GO:0005634];ribonucleoprotein complex [GO:1990904]	identical protein binding [GO:0042802];poly(U) RNA binding [GO:0008266];RNA binding [GO:0003723]	DISEASE: Neurodevelopmental disorder with craniofacial dysmorphism and skeletal defects (NEDCDS) [MIM:620083]: An autosomal dominant disorder characterized by global developmental delay, severely impaired intellectual development with poor or absent speech, characteristic dysmorphic facial features, and variable skeletal abnormalities. Additional features include feeding difficulties, inability t…		34.6392	33.0115	6	3	3	0.771348	-1.62773	73	84	92	68	71	57	15	449	49229
P00338	LDHA_HUMAN	LDHA	L-lactate dehydrogenase A chain	35.0391	32.8269	34.7579	31.9756	33.8574	33.1249				glycolytic process [GO:0006096];lactate metabolic process [GO:0006089];pyruvate metabolic process [GO:0006090];substantia nigra development [GO:0021762]	cytosol [GO:0005829];extracellular exosome [GO:0070062];membrane [GO:0016020];mitochondrion [GO:0005739];nucleus [GO:0005634];oxidoreductase complex [GO:1990204]	cadherin binding [GO:0045296];identical protein binding [GO:0042802];L-lactate dehydrogenase activity [GO:0004459]	DISEASE: Glycogen storage disease 11 (GSD11) [MIM:612933]: A metabolic disorder that results in exertional myoglobinuria, pain, cramps and easy fatigue. {ECO:0000269|PubMed:2334430}. Note=The disease is caused by variants affecting the gene represented in this entry.	LDH/MDH superfamily, LDH family	34.2079	32.986	6	3	3	0.620668	-1.22198	135	118	159	77	104	92	33	332	36689
P13667	PDIA4_HUMAN	PDIA4	Protein disulfide-isomerase A4	34.4523	32.2995	32.9868	31.8666	33.4745	33.6116				chaperone-mediated protein folding [GO:0061077];protein folding [GO:0006457];protein secretion [GO:0009306];response to endoplasmic reticulum stress [GO:0034976]	cell surface [GO:0009986];endoplasmic reticulum [GO:0005783];endoplasmic reticulum lumen [GO:0005788];extracellular space [GO:0005615];melanosome [GO:0042470]	protein disulfide isomerase activity [GO:0003756];protein-disulfide reductase activity [GO:0015035];RNA binding [GO:0003723]		Protein disulfide isomerase family	33.2462	32.9842	6	3	3	0.112123	-0.261978	155	118	107	102	117	154	51	645	72932
P63104	1433Z_HUMAN	YWHAZ	14-3-3 protein zeta/delta	34.1023	32.1369	33.3312	32.07	33.4276	33.409				angiogenesis [GO:0001525];cellular response to glucose starvation [GO:0042149];ERK1 and ERK2 cascade [GO:0070371];establishment of Golgi localization [GO:0051683];Golgi reassembly [GO:0090168];lung development [GO:0030324];negative regulation of apoptotic process [GO:0043066];negative regulation of innate immune response [GO:0045824];negative regulation of protein localization to nucleus [GO:1900…	blood microparticle [GO:0072562];cytoplasm [GO:0005737];cytosol [GO:0005829];extracellular exosome [GO:0070062];extracellular space [GO:0005615];focal adhesion [GO:0005925];glutamatergic synapse [GO:0098978];hippocampal mossy fiber to CA3 synapse [GO:0098686];melanosome [GO:0042470];nucleoplasm [GO:0005654];nucleus [GO:0005634];vesicle [GO:0031982]	cadherin binding [GO:0045296];DNA-binding transcription factor binding [GO:0140297];identical protein binding [GO:0042802];phosphoserine residue binding [GO:0050815];protein domain specific binding [GO:0019904];protein kinase binding [GO:0019901];protein sequestering activity [GO:0140311];RNA binding [GO:0003723];transmembrane transporter binding [GO:0044325];ubiquitin protein ligase binding [GO:…		14-3-3 family	33.1902	32.9689	6	3	3	0.110095	-0.221296	89	98	69	83	86	105	32	245	27745
P05556	ITB1_HUMAN	ITGB1	Integrin beta-1	33.674	31.3965	32.3029	31.8842	33.1136	33.8569				angiogenesis [GO:0001525];axon extension [GO:0048675];B cell differentiation [GO:0030183];basement membrane organization [GO:0071711];calcium-independent cell-matrix adhesion [GO:0007161];cardiac cell fate specification [GO:0060912];cardiac muscle cell differentiation [GO:0055007];cardiac muscle cell myoblast differentiation [GO:0060379];CD40 signaling pathway [GO:0023035];cell adhesion [GO:00071…	cell surface [GO:0009986];cerebellar climbing fiber to Purkinje cell synapse [GO:0150053];cleavage furrow [GO:0032154];cytoplasm [GO:0005737];dendritic spine [GO:0043197];endosome membrane [GO:0010008];external side of plasma membrane [GO:0009897];extracellular exosome [GO:0070062];filopodium [GO:0030175];focal adhesion [GO:0005925];glial cell projection [GO:0097386];integrin alpha10-beta1 comple…	actin binding [GO:0003779];cadherin binding [GO:0045296];calcium ion binding [GO:0005509];cell adhesion molecule binding [GO:0050839];collagen binding involved in cell-matrix adhesion [GO:0098639];coreceptor activity [GO:0015026];fibronectin binding [GO:0001968];integrin binding [GO:0005178];integrin binding involved in cell-matrix adhesion [GO:0098640];laminin binding [GO:0043236];magnesium ion …		Integrin beta chain family	32.4578	32.9516	6	3	3	0.219345	0.493786	76	65	53	93	79	102	32	798	88415
P0DMV8	HS71A_HUMAN	HSPA1A	Heat shock 70 kDa protein 1A	34.4391	32.5587	33.9248	31.9128	33.5473	33.246				ATP metabolic process [GO:0046034];cellular heat acclimation [GO:0070370];cellular response to heat [GO:0034605];cellular response to oxidative stress [GO:0034599];cellular response to steroid hormone stimulus [GO:0071383];cellular response to unfolded protein [GO:0034620];chaperone cofactor-dependent protein refolding [GO:0051085];chaperone-mediated protein complex assembly [GO:0051131];lysosoma…	aggresome [GO:0016235];blood microparticle [GO:0072562];centriole [GO:0005814];centrosome [GO:0005813];cytoplasm [GO:0005737];cytosol [GO:0005829];endoplasmic reticulum [GO:0005783];extracellular exosome [GO:0070062];extracellular region [GO:0005576];extracellular space [GO:0005615];ficolin-1-rich granule lumen [GO:1904813];focal adhesion [GO:0005925];inclusion body [GO:0016234];mitochondrion [GO…	ATP binding [GO:0005524];ATP hydrolysis activity [GO:0016887];ATP-dependent protein disaggregase activity [GO:0140545];ATP-dependent protein folding chaperone [GO:0140662];C3HC4-type RING finger domain binding [GO:0055131];cadherin binding [GO:0045296];death receptor agonist activity [GO:0038177];denatured protein binding [GO:0031249];disordered domain specific binding [GO:0097718];enzyme binding…	DISEASE: Note=In certain aggressive cases of activated B cell-like diffuse large B-cell lymphoma (ABC-DLBCL), plays a role in the cytoplasmic sequestration of misfolded N-terminal mutated PRDM1 proteins, promotes their association with SYNV1/HRD1 and degradation through the SYNV1-proteasome pathway. HSPA1A inhibition restores PRDM1 nuclear localization and transcriptional activity in lymphoma cel…	Heat shock protein 70 family	33.6409	32.902	6	3	3	0.417885	-0.738861	111	108	120	128	111	121	51	641	70052	sp|P0DMV9|HS71B_HUMAN
P68371	TBB4B_HUMAN	TUBB4B	Tubulin beta-4B chain	34.2573	32.4214	33.9656	31.7973	33.6423	33.1172				flagellated sperm motility [GO:0030317];microtubule cytoskeleton organization [GO:0000226];mitotic cell cycle [GO:0000278];natural killer cell mediated cytotoxicity [GO:0042267]	axonemal microtubule [GO:0005879];azurophil granule lumen [GO:0035578];cytoplasm [GO:0005737];cytoskeleton [GO:0005856];cytosol [GO:0005829];extracellular exosome [GO:0070062];extracellular region [GO:0005576];extracellular vesicle [GO:1903561];intercellular bridge [GO:0045171];microtubule [GO:0005874];microtubule cytoskeleton [GO:0015630];mitotic spindle [GO:0072686];nucleus [GO:0005634];sperm f…	double-stranded RNA binding [GO:0003725];GTP binding [GO:0005525];GTPase activity [GO:0003924];metal ion binding [GO:0046872];MHC class I protein binding [GO:0042288];structural constituent of cytoskeleton [GO:0005200];unfolded protein binding [GO:0051082]	DISEASE: Leber congenital amaurosis with early-onset deafness (LCAEOD) [MIM:617879]: An autosomal dominant disease characterized by severe retinal degeneration and sensorineural hearing loss. Symptoms occur within the first decade of life. Onset at birth is observed in some patients. {ECO:0000269|PubMed:29198720}. Note=The disease is caused by variants affecting the gene represented in this entry.	Tubulin family	33.5481	32.8522	6	3	3	0.367884	-0.695879	25	46	41	44	33	42	41	445	49831
Q15149	PLEC_HUMAN	PLEC	Plectin	35.3291	32.6509	34.5128	31.9699	33.9526	32.6111				actomyosin contractile ring assembly actin filament organization [GO:2000689];adherens junction organization [GO:0034332];cardiac muscle cell development [GO:0055013];cell morphogenesis [GO:0000902];cellular response to fluid shear stress [GO:0071498];cellular response to hydrostatic pressure [GO:0071464];cellular response to mechanical stimulus [GO:0071260];establishment of skin barrier [GO:0061…	axon [GO:0030424];brush border [GO:0005903];costamere [GO:0043034];cytoplasm [GO:0005737];cytosol [GO:0005829];dendrite [GO:0030425];extracellular exosome [GO:0070062];focal adhesion [GO:0005925];hemidesmosome [GO:0030056];intermediate filament cytoskeleton [GO:0045111];mitochondrial outer membrane [GO:0005741];myelin sheath [GO:0043209];perinuclear region of cytoplasm [GO:0048471];plasma membran…	actin filament binding [GO:0051015];ankyrin binding [GO:0030506];cadherin binding [GO:0045296];dystroglycan binding [GO:0002162];identical protein binding [GO:0042802];RNA binding [GO:0003723];structural constituent of cytoskeleton [GO:0005200];structural constituent of muscle [GO:0008307]	DISEASE: Epidermolysis bullosa simplex 5A, Ogna type (EBS5A) [MIM:131950]: An autosomal dominant form of epidermolysis bullosa, a genodermatosis characterized by recurrent blistering, fragility of the skin and mucosal epithelia, and erosions caused by minor mechanical trauma. EBS5A patients manifest generalized skin bruising, skin fragility with non-scarring blistering and small hemorrhagic blist…	Plakin or cytolinker family	34.1643	32.8445	6	3	3	0.600031	-1.31973	451	314	393	303	350	213	222	4684	531791
P60174	TPIS_HUMAN	TPI1	Triosephosphate isomerase	34.686	32.1219	33.8537	31.8891	33.3769	33.2622				canonical glycolysis [GO:0061621];gluconeogenesis [GO:0006094];glyceraldehyde-3-phosphate biosynthetic process [GO:0046166];glycerol catabolic process [GO:0019563];glycolytic process [GO:0006096];methylglyoxal biosynthetic process [GO:0019242]	cytosol [GO:0005829];extracellular exosome [GO:0070062];extracellular space [GO:0005615];nucleus [GO:0005634]	methylglyoxal synthase activity [GO:0008929];protein homodimerization activity [GO:0042803];triose-phosphate isomerase activity [GO:0004807];ubiquitin protein ligase binding [GO:0031625]	DISEASE: Triosephosphate isomerase deficiency (TPID) [MIM:615512]: An autosomal recessive multisystem disorder characterized by congenital hemolytic anemia, progressive neuromuscular dysfunction, susceptibility to bacterial infection, and cardiomyopathy. {ECO:0000269|PubMed:2876430, ECO:0000269|PubMed:8503454, ECO:0000269|PubMed:8571957, ECO:0000269|PubMed:9338582, ECO:0000269|Ref.37}. Note=The d…	Triosephosphate isomerase family	33.5539	32.8427	6	3	3	0.327211	-0.711184	119	123	130	106	127	159	29	249	26669
P60842	IF4A1_HUMAN	EIF4A1	Eukaryotic initiation factor 4A-I	34.7606	33.3656	34.3349	30.9482	33.2066	34.3021				cytoplasmic translational initiation [GO:0002183];positive regulation of transcription by RNA polymerase II [GO:0045944];translational initiation [GO:0006413]	cytoplasm [GO:0005737];cytosol [GO:0005829];eukaryotic translation initiation factor 4F complex [GO:0016281];extracellular exosome [GO:0070062];membrane [GO:0016020];nuclear stress granule [GO:0097165];perinuclear region of cytoplasm [GO:0048471];plasma membrane [GO:0005886]	ATP binding [GO:0005524];ATP hydrolysis activity [GO:0016887];double-stranded RNA binding [GO:0003725];helicase activity [GO:0004386];mRNA binding [GO:0003729];RNA binding [GO:0003723];RNA cap binding [GO:0000339];RNA helicase activity [GO:0003724];translation factor activity, RNA binding [GO:0008135];translation initiation factor activity [GO:0003743]		DEAD box helicase family, eIF4A subfamily	34.1537	32.819	6	3	3	0.552259	-1.33471	143	106	138	83	102	97	27	406	46154
P02545	LMNA_HUMAN	LMNA	Prelamin-A/C	34.1135	32.0125	33.7492	31.7043	33.7158	32.9782				cellular response to hypoxia [GO:0071456];cellular senescence [GO:0090398];DNA double-strand break attachment to nuclear envelope [GO:1990683];establishment or maintenance of microtubule cytoskeleton polarity [GO:0030951];heterochromatin formation [GO:0031507];muscle organ development [GO:0007517];negative regulation of cardiac muscle hypertrophy in response to stress [GO:1903243];negative regula…	cytosol [GO:0005829];intermediate filament [GO:0005882];lamin filament [GO:0005638];nuclear envelope [GO:0005635];nuclear lamina [GO:0005652];nuclear matrix [GO:0016363];nuclear membrane [GO:0031965];nuclear speck [GO:0016607];nucleoplasm [GO:0005654];nucleus [GO:0005634];perinuclear region of cytoplasm [GO:0048471];site of double-strand break [GO:0035861]	identical protein binding [GO:0042802];structural constituent of cytoskeleton [GO:0005200];structural constituent of nuclear lamina [GO:0160123];structural molecule activity [GO:0005198]	DISEASE: Cardiomyopathy, dilated, 1A (CMD1A) [MIM:115200]: A disorder characterized by ventricular dilation and impaired systolic function, resulting in congestive heart failure and arrhythmia. Patients are at risk of premature death. {ECO:0000269|PubMed:10580070, ECO:0000269|PubMed:11561226, ECO:0000269|PubMed:11792809, ECO:0000269|PubMed:11897440, ECO:0000269|PubMed:12486434, ECO:0000269|PubMed…	Intermediate filament family	33.2917	32.7994	6	3	3	0.21919	-0.492277	112	103	110	122	127	122	50	664	74139
P29401	TKT_HUMAN	TKT	Transketolase	34.9016	32.6386	34.2912	31.7248	33.6126	32.9283				glyceraldehyde-3-phosphate biosynthetic process [GO:0046166];pentose-phosphate shunt [GO:0006098];pentose-phosphate shunt, non-oxidative branch [GO:0009052];regulation of growth [GO:0040008];xylulose 5-phosphate biosynthetic process [GO:1901159]	cytosol [GO:0005829];endoplasmic reticulum membrane [GO:0005789];extracellular exosome [GO:0070062];nuclear body [GO:0016604];nucleoplasm [GO:0005654];peroxisome [GO:0005777];vesicle [GO:0031982]	calcium ion binding [GO:0005509];magnesium ion binding [GO:0000287];protein homodimerization activity [GO:0042803];thiamine pyrophosphate binding [GO:0030976];transketolase activity [GO:0004802]	DISEASE: Short stature, developmental delay, and congenital heart defects (SDDHD) [MIM:617044]: An autosomal recessive syndrome characterized by short stature, developmental delay, intellectual disability and congenital heart defects including ventricular septal defect, atrial septal defect and patent foramen ovale. Cataract and uveitis are observed in some patients. {ECO:0000269|PubMed:27259054}…	Transketolase family	33.9438	32.7552	6	3	3	0.611126	-1.18854	125	99	122	97	96	102	33	623	67878
P19338	NUCL_HUMAN	NCL	Nucleolin	34.419	32.4739	33.4955	31.7704	33.5337	32.8852				angiogenesis [GO:0001525];cellular response to epidermal growth factor stimulus [GO:0071364];cellular response to leukemia inhibitory factor [GO:1990830];negative regulation of insulin receptor signaling pathway [GO:0046627];negative regulation of translation [GO:0017148];positive regulation of mRNA splicing, via spliceosome [GO:0048026];positive regulation of transcription by RNA polymerase II […	cell cortex [GO:0005938];chromosome [GO:0005694];cornified envelope [GO:0001533];cytoplasmic ribonucleoprotein granule [GO:0036464];extracellular exosome [GO:0070062];macropinosome membrane [GO:0160056];membrane [GO:0016020];nucleolus [GO:0005730];nucleoplasm [GO:0005654];nucleus [GO:0005634];plasma membrane [GO:0005886];ribonucleoprotein complex [GO:1990904];spliceosomal complex [GO:0005681]	DNA topoisomerase binding [GO:0044547];identical protein binding [GO:0042802];insulin receptor substrate binding [GO:0043560];mRNA 5'-UTR binding [GO:0048027];PH domain binding [GO:0042731];RNA binding [GO:0003723];telomeric DNA binding [GO:0042162]			33.4628	32.7298	6	3	3	0.408313	-0.733011	99	100	72	103	111	93	38	710	76614
Q99880	H2B1L_HUMAN	H2BC13	Histone H2B type 1-L	34.3856	32.1569	33.202	31.5274	33.5397	33.0667				nucleosome assembly [GO:0006334]	cytosol [GO:0005829];extracellular exosome [GO:0070062];nucleoplasm [GO:0005654];nucleosome [GO:0000786];nucleus [GO:0005634]	DNA binding [GO:0003677];protein heterodimerization activity [GO:0046982];structural constituent of chromatin [GO:0030527]		Histone H2B family	33.2481	32.7113	6	3	3	0.238915	-0.536888	39	38	37	31	43	39	12	126	13952
P62328	TYB4_HUMAN	TMSB4X	Thymosin beta-4	33.8123	31.3505	32.8288	32.6292	33.1241	32.3642				actin filament organization [GO:0007015];negative regulation of canonical NF-kappaB signal transduction [GO:0043124];negative regulation of inflammatory response [GO:0050728];positive regulation of ATP biosynthetic process [GO:2001171];positive regulation of blood vessel endothelial cell migration [GO:0043536];positive regulation of endothelial cell chemotaxis [GO:2001028];positive regulation of …	cytoplasm [GO:0005737];cytoskeleton [GO:0005856];cytosol [GO:0005829];extracellular region [GO:0005576];nucleus [GO:0005634];platelet alpha granule lumen [GO:0031093]	actin monomer binding [GO:0003785];enzyme binding [GO:0019899];protein sequestering activity [GO:0140311];RNA binding [GO:0003723]		Thymosin beta family	32.6639	32.7058	6	3	3	0.0186213	0.0419572	52	42	37	75	43	49	10	44	5053
P04083	ANXA1_HUMAN	ANXA1	Annexin A1	34.1548	31.8666	32.9172	31.7652	33.117	32.97				actin cytoskeleton organization [GO:0030036];adaptive immune response [GO:0002250];alpha-beta T cell differentiation [GO:0046632];arachidonic acid secretion [GO:0050482];cell surface receptor signaling pathway [GO:0007166];cellular response to glucocorticoid stimulus [GO:0071385];cellular response to vascular endothelial growth factor stimulus [GO:0035924];G protein-coupled receptor signaling pat…	adherens junction [GO:0005912];apical plasma membrane [GO:0016324];basolateral plasma membrane [GO:0016323];cell surface [GO:0009986];collagen-containing extracellular matrix [GO:0062023];cornified envelope [GO:0001533];cytoplasm [GO:0005737];cytosol [GO:0005829];early endosome membrane [GO:0031901];endosome [GO:0005768];extracellular exosome [GO:0070062];extracellular region [GO:0005576];extrace…	cadherin binding involved in cell-cell adhesion [GO:0098641];calcium ion binding [GO:0005509];calcium-dependent phospholipid binding [GO:0005544];calcium-dependent protein binding [GO:0048306];lipid binding [GO:0008289];phosphatidylserine binding [GO:0001786];phospholipase A2 inhibitor activity [GO:0019834];phospholipid binding [GO:0005543];signaling receptor binding [GO:0005102]		Annexin family	32.9795	32.6174	6	3	3	0.174167	-0.362141	90	87	72	98	94	111	30	346	38714
P55072	TERA_HUMAN	VCP	Transitional endoplasmic reticulum ATPase	34.903	32.6967	34.2101	31.6564	33.4246	32.7695				activation of cysteine-type endopeptidase activity involved in apoptotic process [GO:0006919];aggresome assembly [GO:0070842];ATP metabolic process [GO:0046034];autophagosome maturation [GO:0097352];autophagy [GO:0006914];cellular response to arsenite ion [GO:1903843];cellular response to heat [GO:0034605];cellular response to misfolded protein [GO:0071218];cytoplasm protein quality control [GO:0…	ATPase complex [GO:1904949];azurophil granule lumen [GO:0035578];cytoplasm [GO:0005737];cytoplasmic stress granule [GO:0010494];cytosol [GO:0005829];Derlin-1 retrotranslocation complex [GO:0036513];endoplasmic reticulum [GO:0005783];endoplasmic reticulum membrane [GO:0005789];extracellular exosome [GO:0070062];extracellular region [GO:0005576];ficolin-1-rich granule lumen [GO:1904813];glutamaterg…	ADP binding [GO:0043531];ATP binding [GO:0005524];ATP hydrolysis activity [GO:0016887];BAT3 complex binding [GO:1904288];deubiquitinase activator activity [GO:0035800];identical protein binding [GO:0042802];K48-linked polyubiquitin modification-dependent protein binding [GO:0036435];lipid binding [GO:0008289];MHC class I protein binding [GO:0042288];polyubiquitin modification-dependent protein bi…	DISEASE: Charcot-Marie-Tooth disease, axonal, 2Y (CMT2Y) [MIM:616687]: An autosomal dominant, axonal form of Charcot-Marie-Tooth disease, a disorder of the peripheral nervous system, characterized by progressive weakness and atrophy, initially of the peroneal muscles and later of the distal muscles of the arms. Charcot-Marie-Tooth disease is classified in two main groups on the basis of electroph…	AAA ATPase family	33.9366	32.6168	6	3	3	0.727061	-1.31977	157	160	146	131	130	123	57	806	89322
P50990	TCPQ_HUMAN	CCT8	T-complex protein 1 subunit theta	33.8671	31.6685	32.8728	31.5066	33.0139	33.2425				binding of sperm to zona pellucida [GO:0007339];chaperone mediated protein folding independent of cofactor [GO:0051086];chaperone-mediated protein folding [GO:0061077];positive regulation of protein localization to Cajal body [GO:1904871];positive regulation of telomerase RNA localization to Cajal body [GO:1904874];positive regulation of telomere maintenance via telomerase [GO:0032212];protein fo…	azurophil granule lumen [GO:0035578];cell body [GO:0044297];centrosome [GO:0005813];chaperonin-containing T-complex [GO:0005832];cilium [GO:0005929];cytoplasm [GO:0005737];cytosol [GO:0005829];extracellular exosome [GO:0070062];extracellular region [GO:0005576];ficolin-1-rich granule lumen [GO:1904813];intermediate filament cytoskeleton [GO:0045111];microtubule [GO:0005874];nucleoplasm [GO:000565…	ATP binding [GO:0005524];ATP hydrolysis activity [GO:0016887];ATP-dependent protein folding chaperone [GO:0140662];cadherin binding [GO:0045296];protein folding chaperone [GO:0044183];unfolded protein binding [GO:0051082]		TCP-1 chaperonin family	32.8028	32.5877	6	3	3	0.0915921	-0.215116	79	84	73	100	83	115	37	548	59621
P07195	LDHB_HUMAN	LDHB	L-lactate dehydrogenase B chain	34.0921	32.1989	33.3973	31.5481	33.1826	32.7313				lactate metabolic process [GO:0006089];NAD metabolic process [GO:0019674];pyruvate metabolic process [GO:0006090]	cytoplasm [GO:0005737];cytosol [GO:0005829];extracellular exosome [GO:0070062];membrane [GO:0016020];membrane raft [GO:0045121];mitochondrial inner membrane [GO:0005743];mitochondrion [GO:0005739];oxidoreductase complex [GO:1990204]	identical protein binding [GO:0042802];kinase binding [GO:0019900];L-lactate dehydrogenase activity [GO:0004459];NAD binding [GO:0051287]	DISEASE: Lactate dehydrogenase B deficiency (LDHBD) [MIM:614128]: A condition with no deleterious effects on health. LDHBD is of interest to laboratory medicine mainly because it can cause misdiagnosis in those disorders in which elevation of serum LDH is expected. {ECO:0000269|PubMed:10211631, ECO:0000269|PubMed:10509905, ECO:0000269|PubMed:11509017, ECO:0000269|PubMed:1587525, ECO:0000269|PubMe…	LDH/MDH superfamily, LDH family	33.2294	32.4873	6	3	3	0.430664	-0.742109	115	117	118	104	102	102	29	334	36638
P17987	TCPA_HUMAN	TCP1	T-complex protein 1 subunit alpha	34.4198	32.1271	33.4866	31.317	33.1575	32.8805				binding of sperm to zona pellucida [GO:0007339];chaperone mediated protein folding independent of cofactor [GO:0051086];chaperone-mediated protein folding [GO:0061077];positive regulation of establishment of protein localization to telomere [GO:1904851];positive regulation of protein localization to Cajal body [GO:1904871];positive regulation of telomerase RNA localization to Cajal body [GO:19048…	acrosomal vesicle [GO:0001669];cell body [GO:0044297];centrosome [GO:0005813];chaperonin-containing T-complex [GO:0005832];cytosol [GO:0005829];extracellular exosome [GO:0070062];Golgi apparatus [GO:0005794];heterochromatin [GO:0000792];microtubule [GO:0005874];pericentriolar material [GO:0000242];zona pellucida receptor complex [GO:0002199]	ATP binding [GO:0005524];ATP hydrolysis activity [GO:0016887];ATP-dependent protein folding chaperone [GO:0140662];protein folding chaperone [GO:0044183];RNA binding [GO:0003723];ubiquitin protein ligase binding [GO:0031625];unfolded protein binding [GO:0051082]		TCP-1 chaperonin family	33.3445	32.4517	6	3	3	0.435542	-0.892855	99	111	112	106	107	111	40	556	60344
P78371	TCPB_HUMAN	CCT2	T-complex protein 1 subunit beta	34.1599	31.9627	33.2724	31.4695	32.9378	32.8735				binding of sperm to zona pellucida [GO:0007339];chaperone mediated protein folding independent of cofactor [GO:0051086];chaperone-mediated protein complex assembly [GO:0051131];chaperone-mediated protein folding [GO:0061077];positive regulation of protein localization to Cajal body [GO:1904871];positive regulation of telomerase RNA localization to Cajal body [GO:1904874];positive regulation of te…	azurophil granule lumen [GO:0035578];cell body [GO:0044297];chaperonin-containing T-complex [GO:0005832];cytosol [GO:0005829];extracellular exosome [GO:0070062];extracellular region [GO:0005576];microtubule [GO:0005874];zona pellucida receptor complex [GO:0002199]	ATP binding [GO:0005524];ATP hydrolysis activity [GO:0016887];ATP-dependent protein folding chaperone [GO:0140662];protein folding chaperone [GO:0044183];ubiquitin protein ligase binding [GO:0031625];unfolded protein binding [GO:0051082]		TCP-1 chaperonin family	33.1317	32.4269	6	3	3	0.36954	-0.704741	169	172	181	177	171	185	45	535	57488
P25705	ATPA_HUMAN	ATP5F1A	ATP synthase subunit alpha, mitochondrial	33.4746	31.6862	32.8433	31.2901	33.0571	32.9265				ATP biosynthetic process [GO:0006754];cellular response to dexamethasone stimulus [GO:0071549];cellular response to nitric oxide [GO:0071732];lipid metabolic process [GO:0006629];negative regulation of endothelial cell proliferation [GO:0001937];positive regulation of blood vessel endothelial cell migration [GO:0043536];proton motive force-driven ATP synthesis [GO:0015986];proton motive force-dri…	cell surface [GO:0009986];extracellular exosome [GO:0070062];membrane [GO:0016020];membrane raft [GO:0045121];mitochondrial inner membrane [GO:0005743];mitochondrial matrix [GO:0005759];mitochondrion [GO:0005739];plasma membrane [GO:0005886];proton-transporting ATP synthase complex [GO:0045259];proton-transporting ATP synthase complex, catalytic core F(1) [GO:0045261];proton-transporting ATP synt…	ADP binding [GO:0043531];angiostatin binding [GO:0043532];ATP binding [GO:0005524];ATP hydrolysis activity [GO:0016887];MHC class I protein binding [GO:0042288];protease binding [GO:0002020];proton-transporting ATP synthase activity, rotational mechanism [GO:0046933];RNA binding [GO:0003723]	DISEASE: Combined oxidative phosphorylation deficiency 22 (COXPD22) [MIM:616045]: A mitochondrial disorder characterized by intrauterine growth retardation, microcephaly, hypotonia, pulmonary hypertension, failure to thrive, encephalopathy, and heart failure. {ECO:0000269|PubMed:23596069}. Note=The disease is caused by variants affecting the gene represented in this entry.;DISEASE: Mitochondrial …	ATPase alpha/beta chains family	32.668	32.4246	6	3	3	0.114351	-0.243464	67	83	76	74	78	75	25	553	59751
P40926	MDHM_HUMAN	MDH2	Malate dehydrogenase, mitochondrial	34.5564	32.6571	33.4115	31.2788	32.8676	33.1066				aerobic respiration [GO:0009060];gluconeogenesis [GO:0006094];malate metabolic process [GO:0006108];malate-aspartate shuttle [GO:0043490];NADH metabolic process [GO:0006734];tricarboxylic acid cycle [GO:0006099]	cytoplasm [GO:0005737];extracellular exosome [GO:0070062];membrane [GO:0016020];mitochondrial matrix [GO:0005759];mitochondrion [GO:0005739];nucleus [GO:0005634]	identical protein binding [GO:0042802];L-malate dehydrogenase (NAD+) activity [GO:0030060];L-malate dehydrogenase (NADP+) activity [GO:0046554];RNA binding [GO:0003723]	DISEASE: Developmental and epileptic encephalopathy 51 (DEE51) [MIM:617339]: A form of epileptic encephalopathy, a heterogeneous group of severe early-onset epilepsies characterized by refractory seizures, neurodevelopmental impairment, and poor prognosis. Development is normal prior to seizure onset, after which cognitive and motor delays become apparent. DEE51 is an autosomal recessive form cha…	LDH/MDH superfamily, MDH type 1 family	33.5417	32.4177	6	3	3	0.636636	-1.12401	95	86	84	81	77	99	29	338	35503
O43707	ACTN4_HUMAN	ACTN4	Alpha-actinin-4	34.595	32.1949	34.248	31.4831	33.2404	32.5121				actin cytoskeleton organization [GO:0030036];muscle cell development [GO:0055001];negative regulation of substrate adhesion-dependent cell spreading [GO:1900025];peroxisome proliferator activated receptor signaling pathway [GO:0035357];positive regulation of cell migration [GO:0030335];positive regulation of non-canonical NF-kappaB signal transduction [GO:1901224];positive regulation of sodium:pr…	actin cytoskeleton [GO:0015629];cell junction [GO:0030054];cell projection [GO:0042995];cortical actin cytoskeleton [GO:0030864];cytoplasm [GO:0005737];extracellular exosome [GO:0070062];extracellular region [GO:0005576];extracellular space [GO:0005615];focal adhesion [GO:0005925];nucleus [GO:0005634];perinuclear region of cytoplasm [GO:0048471];plasma membrane [GO:0005886];platelet alpha granule…	actin binding [GO:0003779];actin filament binding [GO:0051015];calcium ion binding [GO:0005509];chromatin DNA binding [GO:0031490];integrin binding [GO:0005178];nuclear receptor binding [GO:0016922];nuclear receptor coactivator activity [GO:0030374];nuclear retinoic acid receptor binding [GO:0042974];nucleoside binding [GO:0001882];protein homodimerization activity [GO:0042803];RNA binding [GO:00…	DISEASE: Focal segmental glomerulosclerosis 1 (FSGS1) [MIM:603278]: A renal pathology defined by the presence of segmental sclerosis in glomeruli and resulting in proteinuria, reduced glomerular filtration rate and progressive decline in renal function. Renal insufficiency often progresses to end-stage renal disease, a highly morbid state requiring either dialysis therapy or kidney transplantatio…	Alpha-actinin family	33.6793	32.4119	6	3	3	0.630106	-1.26746	190	154	221	137	150	136	65	911	104854
P31948	STIP1_HUMAN	STIP1	Stress-induced-phosphoprotein 1	33.9518	31.9515	33.3319	31.1681	33.0332	32.9709				cellular response to interleukin-7 [GO:0098761]	cytosol [GO:0005829];dynein axonemal particle [GO:0120293];Golgi apparatus [GO:0005794];nucleus [GO:0005634];protein folding chaperone complex [GO:0101031];protein-containing complex [GO:0032991]	Hsp90 protein binding [GO:0051879];RNA binding [GO:0003723]			33.0784	32.3907	6	3	3	0.333299	-0.687642	115	81	110	91	97	116	51	543	62639
P15121	ALDR_HUMAN	AKR1B1	Aldo-keto reductase family 1 member B1	34.2646	31.8319	33.1642	31.3194	32.5382	33.0489				C21-steroid hormone biosynthetic process [GO:0006700];carbohydrate metabolic process [GO:0005975];cellular hyperosmotic salinity response [GO:0071475];daunorubicin metabolic process [GO:0044597];doxorubicin metabolic process [GO:0044598];epithelial cell maturation [GO:0002070];fructose biosynthetic process [GO:0046370];L-ascorbic acid biosynthetic process [GO:0019853];metanephric collecting duct …	cytosol [GO:0005829];extracellular exosome [GO:0070062];extracellular space [GO:0005615];mitochondrion [GO:0005739];nucleoplasm [GO:0005654]	aldose reductase (NADPH) activity [GO:0004032];all-trans-retinol dehydrogenase (NADP+) activity [GO:0052650];allyl-alcohol dehydrogenase activity [GO:0047655];electron transfer activity [GO:0009055];glyceraldehyde oxidoreductase activity [GO:0043795];glycerol dehydrogenase (NADP+) activity [GO:0047956];L-glucuronate reductase activity [GO:0047939];prostaglandin H2 endoperoxidase reductase activit…		Aldo/keto reductase family	33.0869	32.3022	6	3	3	0.378465	-0.784724	63	64	58	57	48	59	21	316	35853
P08758	ANXA5_HUMAN	ANXA5	Annexin A5	33.8107	31.6406	32.4836	31.3037	32.8077	32.7666				blood coagulation [GO:0007596];negative regulation of apoptotic process [GO:0043066];negative regulation of coagulation [GO:0050819];signal transduction [GO:0007165]	collagen-containing extracellular matrix [GO:0062023];cytoplasm [GO:0005737];cytosol [GO:0005829];endothelial microparticle [GO:0072563];external side of plasma membrane [GO:0009897];extracellular exosome [GO:0070062];extracellular region [GO:0005576];focal adhesion [GO:0005925];membrane [GO:0016020];sarcolemma [GO:0042383];vesicle membrane [GO:0012506]	calcium ion binding [GO:0005509];calcium-dependent phospholipid binding [GO:0005544];phosphatidylserine binding [GO:0001786];phospholipase inhibitor activity [GO:0004859];phospholipid binding [GO:0005543]	DISEASE: Pregnancy loss, recurrent, 3 (RPRGL3) [MIM:614391]: A common complication of pregnancy, resulting in spontaneous abortion before the fetus has reached viability. The term includes all miscarriages from the time of conception until 24 weeks of gestation. Recurrent pregnancy loss is defined as 3 or more consecutive spontaneous abortions. {ECO:0000269|PubMed:17339269}. Note=Disease suscepti…	Annexin family	32.6449	32.2927	6	3	3	0.165413	-0.352274	52	59	36	53	51	73	22	320	35937
P22626	ROA2_HUMAN	HNRNPA2B1	Heterogeneous nuclear ribonucleoproteins A2/B1	35.1741	32.7705	34.4383	31.4197	32.9946	32.3338				G-quadruplex DNA unwinding [GO:0044806];miRNA transport [GO:1990428];mRNA export from nucleus [GO:0006406];mRNA processing [GO:0006397];mRNA splicing, via spliceosome [GO:0000398];mRNA transport [GO:0051028];negative regulation of mRNA splicing, via spliceosome [GO:0048025];negative regulation of transcription by RNA polymerase II [GO:0000122];positive regulation of telomere maintenance via telom…	Cajal body [GO:0015030];catalytic step 2 spliceosome [GO:0071013];chromosome, telomeric region [GO:0000781];cytoplasm [GO:0005737];extracellular exosome [GO:0070062];membrane [GO:0016020];nuclear matrix [GO:0016363];nucleoplasm [GO:0005654];nucleus [GO:0005634];ribonucleoprotein complex [GO:1990904];spliceosomal complex [GO:0005681]	G-rich strand telomeric DNA binding [GO:0098505];identical protein binding [GO:0042802];miRNA binding [GO:0035198];molecular condensate scaffold activity [GO:0140693];mRNA 3'-UTR binding [GO:0003730];N6-methyladenosine-containing RNA reader activity [GO:1990247];pre-mRNA intronic binding [GO:0097157];RNA binding [GO:0003723];single-stranded telomeric DNA binding [GO:0043047]	DISEASE: Inclusion body myopathy with early-onset Paget disease with or without frontotemporal dementia 2 (IBMPFD2) [MIM:615422]: An autosomal dominant disease characterized by disabling muscle weakness clinically resembling to limb girdle muscular dystrophy, osteolytic bone lesions consistent with Paget disease, and premature frontotemporal dementia. Clinical features show incomplete penetrance.…		34.1277	32.2494	6	3	3	1.04415	-1.87826	154	235	145	110	87	72	33	353	37430
P49411	EFTU_HUMAN	TUFM	Elongation factor Tu, mitochondrial	34.4356	31.6848	34.2533	31.021	33.406	32.3043				mitochondrial translational elongation [GO:0070125];response to ethanol [GO:0045471];translational elongation [GO:0006414]	extracellular exosome [GO:0070062];membrane [GO:0016020];mitochondrial nucleoid [GO:0042645];mitochondrial outer membrane [GO:0005741];mitochondrion [GO:0005739];synapse [GO:0045202]	GTP binding [GO:0005525];GTPase activity [GO:0003924];RNA binding [GO:0003723];translation elongation factor activity [GO:0003746]	DISEASE: Combined oxidative phosphorylation deficiency 4 (COXPD4) [MIM:610678]: A mitochondrial disease resulting in neonatal lactic acidosis, rapidly progressive encephalopathy, severely decreased mitochondrial protein synthesis, and combined deficiency of mtDNA-related mitochondrial respiratory chain complexes. {ECO:0000269|PubMed:17160893}. Note=The disease is caused by variants affecting the …	TRAFAC class translation factor GTPase superfamily, Classic translation factor GTPase family, EF-Tu/EF-1A subfamily	33.4579	32.2437	6	3	3	0.467402	-1.21416	147	115	151	109	103	107	40	455	49875
P14314	GLU2B_HUMAN	PRKCSH	Glucosidase 2 subunit beta	33.4726	30.848	31.7566	31.5811	32.7158	32.3784				intracellular signal transduction [GO:0035556];liver development [GO:0001889];N-glycan processing [GO:0006491]	endoplasmic reticulum [GO:0005783];endoplasmic reticulum lumen [GO:0005788];glucosidase II complex [GO:0017177];intracellular membrane-bounded organelle [GO:0043231]	calcium ion binding [GO:0005509];phosphoprotein binding [GO:0051219];protein kinase C binding [GO:0005080];transmembrane transporter binding [GO:0044325]	DISEASE: Polycystic liver disease 1 with or without kidney cysts (PCLD1) [MIM:174050]: An autosomal dominant hepatobiliary disease characterized by overgrowth of biliary epithelium and supportive connective tissue, resulting in multiple liver cysts. A subset of patients may develop kidney cysts that usually do not result in clinically significant renal disease. {ECO:0000269|PubMed:12529853, ECO:0…		32.0257	32.2251	6	3	3	0.0840791	0.199401	78	62	50	111	79	80	27	528	59425
P48643	TCPE_HUMAN	CCT5	T-complex protein 1 subunit epsilon	34.3028	31.7602	33.6227	31.222	32.9152	32.5316				binding of sperm to zona pellucida [GO:0007339];chaperone mediated protein folding independent of cofactor [GO:0051086];chaperone-mediated protein folding [GO:0061077];positive regulation of protein localization to Cajal body [GO:1904871];positive regulation of telomerase RNA localization to Cajal body [GO:1904874];positive regulation of telomere maintenance via telomerase [GO:0032212];protein fo…	cell body [GO:0044297];centrosome [GO:0005813];chaperonin-containing T-complex [GO:0005832];cytosol [GO:0005829];extracellular exosome [GO:0070062];microtubule [GO:0005874]	ATP binding [GO:0005524];ATP hydrolysis activity [GO:0016887];ATP-dependent protein folding chaperone [GO:0140662];beta-tubulin binding [GO:0048487];G-protein beta-subunit binding [GO:0031681];mRNA 3'-UTR binding [GO:0003730];mRNA 5'-UTR binding [GO:0048027];protein folding chaperone [GO:0044183];unfolded protein binding [GO:0051082]	DISEASE: Neuropathy, hereditary sensory, with spastic paraplegia, autosomal recessive (HSNSP) [MIM:256840]: A disease characterized by spastic paraplegia and progressive distal sensory neuropathy leading to mutilating ulcerations of the upper and lower limbs. {ECO:0000269|PubMed:16399879}. Note=The disease is caused by variants affecting the gene represented in this entry.	TCP-1 chaperonin family	33.2286	32.2229	6	3	3	0.475942	-1.00563	180	132	185	136	161	156	42	541	59671
P81605	DCD_HUMAN	DCD	Dermcidin	31.8772	31.7485	32.5946	31.8832	33.1965	31.5154				defense response to bacterium [GO:0042742];defense response to fungus [GO:0050832];killing by host of symbiont cells [GO:0051873];proteolysis [GO:0006508]	extracellular exosome [GO:0070062];extracellular region [GO:0005576];membrane [GO:0016020]	lipid binding [GO:0008289];metal ion binding [GO:0046872];monoatomic ion channel activity [GO:0005216];peptidase activity [GO:0008233];RNA binding [GO:0003723]			32.0734	32.1983	6	3	3	0.0765379	0.124907	13	58	32	57	58	44	9	110	11284
Q14697	GANAB_HUMAN	GANAB	Neutral alpha-glucosidase AB	34.4407	32.1705	34.0333	30.8394	33.1665	32.4671				carbohydrate metabolic process [GO:0005975];N-glycan processing [GO:0006491]	endoplasmic reticulum lumen [GO:0005788];extracellular exosome [GO:0070062];glucosidase II complex [GO:0017177];Golgi apparatus [GO:0005794];intracellular membrane-bounded organelle [GO:0043231];melanosome [GO:0042470];membrane [GO:0016020]	alpha-glucosidase activity [GO:0090599];carbohydrate binding [GO:0030246];Glc2Man9GlcNAc2 oligosaccharide glucosidase activity [GO:0106407];glucan 1,3-alpha-glucosidase activity [GO:0033919];RNA binding [GO:0003723]	DISEASE: Note=GANAB variations may act as a disease modifier in autosomal dominant polycystic liver disease in patients who have causative mutations in other genes, such as PKHD1 or ALG8. {ECO:0000269|PubMed:28375157, ECO:0000269|PubMed:33097077}.;DISEASE: Polycystic kidney disease 3 with or without polycystic liver disease (PKD3) [MIM:600666]: A form of polycystic kidney disease, a disorder char…	Glycosyl hydrolase 31 family	33.5482	32.1577	6	3	3	0.639102	-1.39048	113	87	95	65	67	68	39	944	106874
P0DP23	CALM1_HUMAN	CALM1	Calmodulin-1	33.5191	30.3721	32.3765	31.7942	32.5114	32.1666				autophagosome membrane docking [GO:0016240];cellular response to interferon-beta [GO:0035458];cellular response to type II interferon [GO:0071346];detection of calcium ion [GO:0005513];G protein-coupled receptor signaling pathway [GO:0007186];G2/M transition of mitotic cell cycle [GO:0000086];mitochondrion-endoplasmic reticulum membrane tethering [GO:1990456];negative regulation of calcium ion ex…	calcium channel complex [GO:0034704];calyx of Held [GO:0044305];catalytic complex [GO:1902494];centrosome [GO:0005813];cytoplasm [GO:0005737];cytosol [GO:0005829];extracellular region [GO:0005576];myelin sheath [GO:0043209];nucleoplasm [GO:0005654];nucleus [GO:0005634];plasma membrane [GO:0005886];presynaptic cytosol [GO:0099523];protein-containing complex [GO:0032991];sarcomere [GO:0030017];sper…	adenylate cyclase activator activity [GO:0010856];calcium channel inhibitor activity [GO:0019855];calcium ion binding [GO:0005509];calcium-dependent protein binding [GO:0048306];protein kinase binding [GO:0019901];protein phosphatase activator activity [GO:0072542];protein serine/threonine kinase activator activity [GO:0043539];titin binding [GO:0031432];transmembrane transporter binding [GO:0044…	DISEASE: Long QT syndrome 14 (LQT14) [MIM:616247]: A form of long QT syndrome, a heart disorder characterized by a prolonged QT interval on the ECG and polymorphic ventricular arrhythmias. They cause syncope and sudden death in response to exercise or emotional stress, and can present with a sentinel event of sudden cardiac death in infancy. {ECO:0000269|PubMed:23388215, ECO:0000269|PubMed:240762…	Calmodulin family	32.0892	32.1574	6	3	3	0.0241857	0.0681655	66	37	60	114	73	79	15	149	16838	sp|P0DP24|CALM2_HUMAN, sp|P0DP25|CALM3_HUMAN
P11940	PABP1_HUMAN	PABPC1	Polyadenylate-binding protein 1	34.1373	32.0529	33.4951	30.9943	33.2181	32.1971				CRD-mediated mRNA stabilization [GO:0070934];mRNA splicing, via spliceosome [GO:0000398];mRNA stabilization [GO:0048255];negative regulation of nuclear-transcribed mRNA catabolic process, deadenylation-dependent decay [GO:1900152];negative regulation of nuclear-transcribed mRNA catabolic process, nonsense-mediated decay [GO:2000623];nuclear-transcribed mRNA catabolic process, nonsense-mediated de…	catalytic step 2 spliceosome [GO:0071013];cell leading edge [GO:0031252];cytoplasm [GO:0005737];cytoplasmic ribonucleoprotein granule [GO:0036464];cytoplasmic stress granule [GO:0010494];cytosol [GO:0005829];extracellular exosome [GO:0070062];focal adhesion [GO:0005925];lamellipodium [GO:0030027];mCRD-mediated mRNA stability complex [GO:0106002];membrane [GO:0016020];nucleus [GO:0005634];ribonucl…	mRNA 3'-UTR binding [GO:0003730];mRNA binding [GO:0003729];poly(A) binding [GO:0008143];poly(U) RNA binding [GO:0008266];RNA binding [GO:0003723];translation activator activity [GO:0008494]		Polyadenylate-binding protein type-1 family	33.2284	32.1365	6	3	3	0.541602	-1.09193	113	92	107	72	90	82	43	636	70671
Q9Y490	TLN1_HUMAN	TLN1	Talin-1	33.6546	30.7051	32.5737	31.0847	32.8371	32.4514				cell-cell adhesion [GO:0098609];cell-cell junction assembly [GO:0007043];cell-substrate junction assembly [GO:0007044];cortical actin cytoskeleton organization [GO:0030866];cortical microtubule organization [GO:0043622];integrin activation [GO:0033622];integrin-mediated signaling pathway [GO:0007229];platelet aggregation [GO:0070527];regulation of focal adhesion assembly [GO:0051893]	adherens junction [GO:0005912];cell surface [GO:0009986];cytoskeleton [GO:0005856];cytosol [GO:0005829];extracellular exosome [GO:0070062];extracellular region [GO:0005576];focal adhesion [GO:0005925];plasma membrane [GO:0005886];ruffle [GO:0001726];ruffle membrane [GO:0032587]	actin filament binding [GO:0051015];cadherin binding [GO:0045296];integrin binding [GO:0005178];LIM domain binding [GO:0030274];phosphatidylinositol binding [GO:0035091];phosphatidylserine binding [GO:0001786];structural constituent of cytoskeleton [GO:0005200];vinculin binding [GO:0017166]			32.3111	32.1244	6	3	3	0.0641736	-0.186728	163	109	160	149	175	168	88	2541	269767
P60660	MYL6_HUMAN	MYL6	Myosin light polypeptide 6	33.9897	31.5009	33.6981	31.0958	32.9682	32.2988				muscle contraction [GO:0006936];muscle filament sliding [GO:0030049];skeletal muscle tissue development [GO:0007519]	brush border [GO:0005903];cytosol [GO:0005829];extracellular exosome [GO:0070062];membrane [GO:0016020];myosin complex [GO:0016459];myosin II complex [GO:0016460];unconventional myosin complex [GO:0016461];vesicle [GO:0031982]	calcium ion binding [GO:0005509];cytoskeletal motor activity [GO:0003774];microfilament motor activity [GO:0000146];structural constituent of muscle [GO:0008307]			33.0629	32.1209	6	3	3	0.419062	-0.941931	49	47	70	51	54	59	15	151	16930
P40227	TCPZ_HUMAN	CCT6A	T-complex protein 1 subunit zeta	33.484	32.1019	33.2656	31.1082	32.7362	32.4818				chaperone mediated protein folding independent of cofactor [GO:0051086];chaperone-mediated protein folding [GO:0061077];positive regulation of establishment of protein localization to telomere [GO:1904851];positive regulation of protein localization to Cajal body [GO:1904871];positive regulation of telomerase RNA localization to Cajal body [GO:1904874];positive regulation of telomere maintenance …	chaperonin-containing T-complex [GO:0005832];cytoplasm [GO:0005737];cytosol [GO:0005829];extracellular exosome [GO:0070062];microtubule [GO:0005874]	ATP binding [GO:0005524];ATP hydrolysis activity [GO:0016887];ATP-dependent protein folding chaperone [GO:0140662];protein folding chaperone [GO:0044183];RNA binding [GO:0003723];unfolded protein binding [GO:0051082];WD40-repeat domain binding [GO:0071987]		TCP-1 chaperonin family	32.9505	32.1087	6	3	3	0.563675	-0.841742	75	85	82	97	71	82	31	531	58024
P29692	EF1D_HUMAN	EEF1D	Elongation factor 1-delta	33.5994	31.7002	32.9438	31.1429	32.6044	32.5628				cellular response to heat [GO:0034605];cellular response to ionizing radiation [GO:0071479];cytoplasmic translational elongation [GO:0002182];positive regulation of transcription by RNA polymerase II [GO:0045944];translational elongation [GO:0006414]	cytoplasm [GO:0005737];cytosol [GO:0005829];eukaryotic translation elongation factor 1 complex [GO:0005853];fibrillar center [GO:0001650];nucleoplasm [GO:0005654];nucleus [GO:0005634]	cadherin binding [GO:0045296];DNA binding [GO:0003677];DNA-binding transcription factor binding [GO:0140297];guanyl-nucleotide exchange factor activity [GO:0005085];heat shock protein binding [GO:0031072];RNA polymerase II cis-regulatory region sequence-specific DNA binding [GO:0000978];translation elongation factor activity [GO:0003746];translation factor activity, RNA binding [GO:0008135]		EF-1-beta/EF-1-delta family	32.7478	32.1033	6	3	3	0.36616	-0.644456	47	62	47	54	51	65	18	281	31122
P68431	H31_HUMAN	H3C12	Histone H3.1	33.7288	31.7177	33.0319	30.9716	33.1619	32.0901				chromatin organization [GO:0006325];epigenetic regulation of gene expression [GO:0040029];gene expression [GO:0010467];nucleosome assembly [GO:0006334];telomere organization [GO:0032200]	extracellular exosome [GO:0070062];extracellular region [GO:0005576];membrane [GO:0016020];nucleoplasm [GO:0005654];nucleosome [GO:0000786];nucleus [GO:0005634];protein-containing complex [GO:0032991]	cadherin binding [GO:0045296];DNA binding [GO:0003677];protein heterodimerization activity [GO:0046982];structural constituent of chromatin [GO:0030527]	DISEASE: Glioma (GLM) [MIM:137800]: Gliomas are benign or malignant central nervous system neoplasms derived from glial cells. They comprise astrocytomas and glioblastoma multiforme that are derived from astrocytes, oligodendrogliomas derived from oligodendrocytes and ependymomas derived from ependymocytes. {ECO:0000269|PubMed:22286216}. Note=The gene represented in this entry is involved in dise…	Histone H3 family	32.8261	32.0745	6	3	3	0.36281	-0.751621	13	10	12	18	16	13	6	136	15404
P22314	UBA1_HUMAN	UBA1	Ubiquitin-like modifier-activating enzyme 1	33.5806	31.2247	32.3736	30.8586	32.7535	32.4291				DNA damage response [GO:0006974];protein ubiquitination [GO:0016567];ubiquitin-dependent protein catabolic process [GO:0006511]	cytoplasm [GO:0005737];cytosol [GO:0005829];extracellular exosome [GO:0070062];mitochondrion [GO:0005739];nucleoplasm [GO:0005654];nucleus [GO:0005634]	ATP binding [GO:0005524];RNA binding [GO:0003723];ubiquitin activating enzyme activity [GO:0004839]	DISEASE: Spinal muscular atrophy X-linked 2 (SMAX2) [MIM:301830]: A lethal infantile form of spinal muscular atrophy, a neuromuscular disorder characterized by degeneration of the anterior horn cells of the spinal cord, leading to symmetrical muscle weakness and atrophy. Clinical features include hypotonia, areflexia, and multiple congenital contractures. {ECO:0000269|PubMed:18179898, ECO:0000269…	Ubiquitin-activating E1 family	32.393	32.0137	6	3	3	0.158474	-0.379224	101	94	77	86	87	112	49	1058	117849
P15311	EZRI_HUMAN	EZR	Ezrin	33.1053	30.8289	31.8131	31.8049	32.2001	32.0009				actin cytoskeleton organization [GO:0030036];actin filament bundle assembly [GO:0051017];astral microtubule organization [GO:0030953];cellular response to cAMP [GO:0071320];cortical microtubule organization [GO:0043622];establishment of centrosome localization [GO:0051660];establishment of endothelial barrier [GO:0061028];establishment or maintenance of apical/basal cell polarity [GO:0035088];fil…	actin cytoskeleton [GO:0015629];actin filament [GO:0005884];adherens junction [GO:0005912];apical part of cell [GO:0045177];apical plasma membrane [GO:0016324];basolateral plasma membrane [GO:0016323];brush border [GO:0005903];cell periphery [GO:0071944];cell projection [GO:0042995];ciliary basal body [GO:0036064];cortical cytoskeleton [GO:0030863];cytoplasm [GO:0005737];cytosol [GO:0005829];endo…	actin binding [GO:0003779];actin filament binding [GO:0051015];ATPase binding [GO:0051117];cadherin binding [GO:0045296];cell adhesion molecule binding [GO:0050839];disordered domain specific binding [GO:0097718];identical protein binding [GO:0042802];microtubule binding [GO:0008017];protein domain specific binding [GO:0019904];protein kinase A binding [GO:0051018];protein kinase A catalytic subu…			31.9158	32.002	6	3	3	0.0439698	0.0861791	82	54	56	63	64	67	41	586	69413
P08865	RSSA_HUMAN	RPSA	Small ribosomal subunit protein uS2	33.683	31.2067	32.597	30.8631	32.5874	32.4858				antiviral innate immune response [GO:0140374];cytoplasmic translation [GO:0002181];ribosomal small subunit assembly [GO:0000028];translation [GO:0006412]	cytoplasm [GO:0005737];cytosol [GO:0005829];cytosolic ribosome [GO:0022626];cytosolic small ribosomal subunit [GO:0022627];extracellular exosome [GO:0070062];membrane [GO:0016020];nucleoplasm [GO:0005654];nucleus [GO:0005634];plasma membrane [GO:0005886]	DNA binding [GO:0003677];laminin binding [GO:0043236];laminin receptor activity [GO:0005055];ribosome binding [GO:0043022];RNA binding [GO:0003723];structural constituent of ribosome [GO:0003735];virus receptor activity [GO:0001618]	DISEASE: Asplenia, isolated congenital (ICAS) [MIM:271400]: A rare primary immunodeficiency and life-threatening condition, often presenting with pneumococcal sepsis. Most affected individuals die of severe bacterial infections in early childhood. Isolated asplenia is distinct from asplenia associated with other complex visceral defects, notably heterotaxy syndromes such as Ivemark syndrome. {ECO…	Universal ribosomal protein uS2 family	32.4956	31.9788	6	3	3	0.221899	-0.516799	60	34	37	37	35	48	14	295	32854
Q00839	HNRPU_HUMAN	HNRNPU	Heterogeneous nuclear ribonucleoprotein U	34.4918	31.9865	33.8618	30.8356	33.1019	31.9665				adaptive thermogenesis [GO:1990845];cardiac muscle cell development [GO:0055013];cell division [GO:0051301];cellular response to glucocorticoid stimulus [GO:0071385];cellular response to leukemia inhibitory factor [GO:1990830];chromatin organization [GO:0006325];circadian regulation of gene expression [GO:0032922];CRD-mediated mRNA stabilization [GO:0070934];dendritic transport of messenger ribon…	catalytic step 2 spliceosome [GO:0071013];cell surface [GO:0009986];centrosome [GO:0005813];CRD-mediated mRNA stability complex [GO:0070937];cytoplasmic ribonucleoprotein granule [GO:0036464];cytosol [GO:0005829];dendrite [GO:0030425];inactive sex chromosome [GO:0098577];kinetochore [GO:0000776];membrane [GO:0016020];midbody [GO:0030496];mitotic spindle [GO:0072686];mitotic spindle microtubule [G…	actin binding [GO:0003779];ATP binding [GO:0005524];chromatin binding [GO:0003682];chromatin DNA binding [GO:0031490];DNA binding [GO:0003677];double-stranded DNA binding [GO:0003690];double-stranded RNA binding [GO:0003725];identical protein binding [GO:0042802];lncRNA binding [GO:0106222];mRNA 3'-UTR binding [GO:0003730];piRNA binding [GO:0034584];poly(A) binding [GO:0008143];poly(C) RNA bindin…	DISEASE: Developmental and epileptic encephalopathy 54 (DEE54) [MIM:617391]: A form of epileptic encephalopathy, a heterogeneous group of severe early-onset epilepsies characterized by refractory seizures, neurodevelopmental impairment, and poor prognosis. Development is normal prior to seizure onset, after which cognitive and motor delays become apparent. {ECO:0000269|PubMed:23708187, ECO:000026…		33.4467	31.968	6	3	3	0.673249	-1.47874	162	130	154	92	99	83	56	825	90584
Q9Y4L1	HYOU1_HUMAN	HYOU1	Hypoxia up-regulated protein 1	33.4338	31.2385	32.2176	30.8274	32.5944	32.3694				cellular response to hypoxia [GO:0071456];endoplasmic reticulum to Golgi vesicle-mediated transport [GO:0006888];negative regulation of endoplasmic reticulum stress-induced neuron intrinsic apoptotic signaling pathway [GO:1903382];negative regulation of hypoxia-induced intrinsic apoptotic signaling pathway [GO:1903298];response to endoplasmic reticulum stress [GO:0034976];response to ischemia [GO…	endocytic vesicle lumen [GO:0071682];endoplasmic reticulum [GO:0005783];endoplasmic reticulum chaperone complex [GO:0034663];endoplasmic reticulum lumen [GO:0005788];extracellular exosome [GO:0070062];extracellular region [GO:0005576];focal adhesion [GO:0005925];membrane [GO:0016020];smooth endoplasmic reticulum [GO:0005790]	adenyl-nucleotide exchange factor activity [GO:0000774];ATP binding [GO:0005524];ATP-dependent protein folding chaperone [GO:0140662];protein-folding chaperone binding [GO:0051087];unfolded protein binding [GO:0051082]	DISEASE: Immunodeficiency 59 and hypoglycemia (IMD59) [MIM:233600]: An autosomal recessive primary immunologic disorder characterized by combined immunodeficiency, granulocytopenia, B-cell and dendritic cell deficiency, recurrent septic infections of the respiratory tract, skin and mucous membranes, and disturbed glucose metabolism. {ECO:0000269|PubMed:27913302}. Note=The disease may be caused by…	Heat shock protein 70 family	32.2966	31.9304	6	3	3	0.163331	-0.366252	103	84	90	98	97	113	44	999	111335
P49368	TCPG_HUMAN	CCT3	T-complex protein 1 subunit gamma	33.575	31.1042	32.863	30.7296	32.5113	32.4508				binding of sperm to zona pellucida [GO:0007339];chaperone mediated protein folding independent of cofactor [GO:0051086];chaperone-mediated protein folding [GO:0061077];positive regulation of protein localization to Cajal body [GO:1904871];positive regulation of telomerase RNA localization to Cajal body [GO:1904874];positive regulation of telomere maintenance via telomerase [GO:0032212];protein fo…	cell body [GO:0044297];chaperonin-containing T-complex [GO:0005832];cytoskeleton [GO:0005856];cytosol [GO:0005829];extracellular exosome [GO:0070062];microtubule [GO:0005874];zona pellucida receptor complex [GO:0002199]	ATP binding [GO:0005524];ATP hydrolysis activity [GO:0016887];ATP-dependent protein folding chaperone [GO:0140662];protein folding chaperone [GO:0044183];RNA binding [GO:0003723];unfolded protein binding [GO:0051082]		TCP-1 chaperonin family	32.5141	31.8972	6	3	3	0.262164	-0.616846	105	81	106	87	99	104	45	545	60534
P07910	HNRPC_HUMAN	HNRNPC	Heterogeneous nuclear ribonucleoproteins C1/C2	32.7808	31.9074	32.085	31.1251	32.4814	32.0818				3'-UTR-mediated mRNA stabilization [GO:0070935];chromatin remodeling [GO:0006338];mRNA splicing, via spliceosome [GO:0000398];negative regulation of telomere maintenance via telomerase [GO:0032211];osteoblast differentiation [GO:0001649];RNA splicing [GO:0008380]	actin cytoskeleton [GO:0015629];catalytic step 2 spliceosome [GO:0071013];chromatin [GO:0000785];cytosol [GO:0005829];extracellular exosome [GO:0070062];extracellular region [GO:0005576];membrane [GO:0016020];nucleoplasm [GO:0005654];nucleus [GO:0005634];protein-containing complex [GO:0032991];spliceosomal complex [GO:0005681];telomerase holoenzyme complex [GO:0005697]	identical protein binding [GO:0042802];mRNA 3'-UTR binding [GO:0003730];N6-methyladenosine-containing RNA reader activity [GO:1990247];nucleosomal DNA binding [GO:0031492];poly(U) RNA binding [GO:0008266];RNA binding [GO:0003723];telomerase RNA binding [GO:0070034]	DISEASE: Intellectual developmental disorder, autosomal dominant 74 (MRD74) [MIM:620688]: An autosomal dominant disorder characterized by global developmental delay, including delay of motor skills and speech delay, intellectual disability, behavioral abnormalities, and subtle facial dysmorphology. {ECO:0000269|PubMed:37541189}. Note=The disease is caused by variants affecting the gene represente…	RRM HNRPC family, RALY subfamily	32.2577	31.8961	6	3	3	0.305064	-0.361624	60	56	57	49	45	49	20	306	33670
P30041	PRDX6_HUMAN	PRDX6	Peroxiredoxin-6	32.4471	29.46	31.2773	31.6805	31.2962	32.631				cell redox homeostasis [GO:0045454];cellular oxidant detoxification [GO:0098869];glycerophospholipid catabolic process [GO:0046475];positive regulation of mRNA splicing, via spliceosome [GO:0048026];response to oxidative stress [GO:0006979]	azurophil granule lumen [GO:0035578];cytoplasm [GO:0005737];cytosol [GO:0005829];extracellular exosome [GO:0070062];extracellular region [GO:0005576];extracellular space [GO:0005615];membrane [GO:0016020];mitochondrion [GO:0005739];nucleus [GO:0005634];perinuclear region of cytoplasm [GO:0048471]	1-acylglycerophosphocholine O-acyltransferase activity [GO:0047184];cadherin binding [GO:0045296];calcium-independent phospholipase A2 activity [GO:0047499];glutathione peroxidase activity [GO:0004602];identical protein binding [GO:0042802];peroxiredoxin activity [GO:0051920];phospholipase A2 activity [GO:0004623];ubiquitin protein ligase binding [GO:0031625]		Peroxiredoxin family, Prx6 subfamily	31.0614	31.8692	6	3	3	0.35125	0.807788	41	31	33	24	29	27	17	224	25035
P23396	RS3_HUMAN	RPS3	Small ribosomal subunit protein uS3	34.0575	31.4927	33.4965	30.7462	32.7543	32.0678				apoptotic process [GO:0006915];base-excision repair [GO:0006284];cell division [GO:0051301];cellular response to hydrogen peroxide [GO:0070301];cellular response to reactive oxygen species [GO:0034614];cellular response to tumor necrosis factor [GO:0071356];chromosome segregation [GO:0007059];cytoplasmic translation [GO:0002181];DNA damage response [GO:0006974];DNA repair [GO:0006281];negative re…	cytoplasm [GO:0005737];cytosol [GO:0005829];cytosolic ribosome [GO:0022626];cytosolic small ribosomal subunit [GO:0022627];endoplasmic reticulum [GO:0005783];extracellular exosome [GO:0070062];focal adhesion [GO:0005925];membrane [GO:0016020];mitochondrial inner membrane [GO:0005743];mitochondrial matrix [GO:0005759];mitotic spindle [GO:0072686];NF-kappaB complex [GO:0071159];nucleolus [GO:000573…	class I DNA-(apurinic or apyrimidinic site) endonuclease activity [GO:0140078];damaged DNA binding [GO:0003684];DNA binding [GO:0003677];DNA endonuclease activity [GO:0004520];DNA-(apurinic or apyrimidinic site) endonuclease activity [GO:0003906];DNA-binding transcription factor binding [GO:0140297];enzyme binding [GO:0019899];Hsp70 protein binding [GO:0030544];Hsp90 protein binding [GO:0051879];…		Universal ribosomal protein uS3 family	33.0156	31.8561	6	3	3	0.521876	-1.1595	64	50	68	47	53	45	26	243	26688
P06753	TPM3_HUMAN	TPM3	Tropomyosin alpha-3 chain	33.2955	30.9165	32.3363	31.2175	32.4149	31.9142				actin filament organization [GO:0007015];muscle contraction [GO:0006936]	actin cytoskeleton [GO:0015629];actin filament [GO:0005884];cytoskeleton [GO:0005856];cytosol [GO:0005829];extracellular exosome [GO:0070062];mitochondrion [GO:0005739];muscle thin filament tropomyosin [GO:0005862];stress fiber [GO:0001725]	actin filament binding [GO:0051015]	DISEASE: Congenital myopathy 4A, autosomal dominant (CMYO4A) [MIM:255310]: A muscular disorder characterized by onset of muscle weakness in infancy or childhood. Most affected individuals show mildly delayed motor development, hypotonia, generalized muscle weakness, and weakness of the proximal limb muscles and neck muscles, resulting in difficulty running and easy fatigability. Many patients hav…	Tropomyosin family	32.1828	31.8489	6	3	3	0.16231	-0.333922	37	19	34	35	30	24	34	285	32950
P16104	H2AX_HUMAN	H2AX	Histone H2AX	33.1259	31.4855	32.7396	30.6263	32.6406	32.1488				cellular response to gamma radiation [GO:0071480];cellular senescence [GO:0090398];cerebral cortex development [GO:0021987];DNA damage checkpoint signaling [GO:0000077];DNA damage response [GO:0006974];double-strand break repair [GO:0006302];double-strand break repair via homologous recombination [GO:0000724];heterochromatin formation [GO:0031507];meiotic cell cycle [GO:0051321];nucleosome assemb…	centrosome [GO:0005813];condensed nuclear chromosome [GO:0000794];extracellular exosome [GO:0070062];male germ cell nucleus [GO:0001673];nuclear speck [GO:0016607];nucleoplasm [GO:0005654];nucleosome [GO:0000786];nucleus [GO:0005634];replication fork [GO:0005657];site of DNA damage [GO:0090734];site of double-strand break [GO:0035861];XY body [GO:0001741]	chromatin-protein adaptor activity [GO:0140463];damaged DNA binding [GO:0003684];DNA binding [GO:0003677];enzyme binding [GO:0019899];histone binding [GO:0042393];nucleosomal DNA binding [GO:0031492];protein heterodimerization activity [GO:0046982];structural constituent of chromatin [GO:0030527]		Histone H2A family	32.4503	31.8053	6	3	3	0.340846	-0.645089	43	30	32	20	26	29	10	143	15145
P06576	ATPB_HUMAN	ATP5F1B	ATP synthase subunit beta, mitochondrial	33.0983	30.9726	31.6904	30.8624	32.2845	32.1615				angiogenesis [GO:0001525];ATP biosynthetic process [GO:0006754];cellular response to interleukin-7 [GO:0098761];generation of precursor metabolites and energy [GO:0006091];lipid metabolic process [GO:0006629];negative regulation of cell adhesion involved in substrate-bound cell migration [GO:0006933];osteoblast differentiation [GO:0001649];positive regulation of blood vessel endothelial cell migr…	cell surface [GO:0009986];extracellular exosome [GO:0070062];membrane [GO:0016020];mitochondrial inner membrane [GO:0005743];mitochondrial matrix [GO:0005759];mitochondrial membrane [GO:0031966];mitochondrial nucleoid [GO:0042645];mitochondrion [GO:0005739];nucleus [GO:0005634];plasma membrane [GO:0005886];proton-transporting ATP synthase complex [GO:0045259];proton-transporting ATP synthase comp…	angiostatin binding [GO:0043532];ATP binding [GO:0005524];ATP hydrolysis activity [GO:0016887];MHC class I protein binding [GO:0042288];proton-transporting ATP synthase activity, rotational mechanism [GO:0046933];proton-transporting ATPase activity, rotational mechanism [GO:0046961]	DISEASE: Hypermetabolism due to uncoupled mitochondrial oxidative phosphorylation 2 (HUMOP2) [MIM:620085]: A disorder apparent in infancy and characterized by euthyroid hypermetabolism, failure to thrive despite excessive caloric intake, intermittent hyperthermia, and developmental delay. {ECO:0000269|PubMed:36239646}. Note=The disease is caused by variants affecting the gene represented in this …	ATPase alpha/beta chains family	31.9205	31.7695	6	3	3	0.0682511	-0.150976	67	54	53	57	59	80	23	529	56560
Q15365	PCBP1_HUMAN	PCBP1	Poly(rC)-binding protein 1	32.4764	31.2264	32.0788	30.7291	32.4107	32.1634				positive regulation of transcription by RNA polymerase II [GO:0045944];viral RNA genome replication [GO:0039694]	cytoplasm [GO:0005737];cytoplasmic ribonucleoprotein granule [GO:0036464];cytosol [GO:0005829];extracellular exosome [GO:0070062];membrane [GO:0016020];nuclear speck [GO:0016607];nucleoplasm [GO:0005654];nucleus [GO:0005634];postsynaptic density [GO:0014069];ribonucleoprotein complex [GO:1990904]	cadherin binding [GO:0045296];DNA-binding transcription factor activity, RNA polymerase II-specific [GO:0000981];mRNA binding [GO:0003729];RNA binding [GO:0003723];sequence-specific single stranded DNA binding [GO:0098847];single-stranded DNA binding [GO:0003697]			31.9272	31.7677	6	3	3	0.0884488	-0.159479	56	38	67	48	42	38	17	356	37498
P50991	TCPD_HUMAN	CCT4	T-complex protein 1 subunit delta	33.3483	31.214	32.9626	30.6475	32.2429	32.356				binding of sperm to zona pellucida [GO:0007339];chaperone mediated protein folding independent of cofactor [GO:0051086];chaperone-mediated protein folding [GO:0061077];positive regulation of protein localization to Cajal body [GO:1904871];positive regulation of telomerase RNA localization to Cajal body [GO:1904874];positive regulation of telomere maintenance via telomerase [GO:0032212];protein fo…	cell body [GO:0044297];cell projection [GO:0042995];centrosome [GO:0005813];chaperonin-containing T-complex [GO:0005832];cytosol [GO:0005829];extracellular exosome [GO:0070062];melanosome [GO:0042470];microtubule [GO:0005874];nucleoplasm [GO:0005654];zona pellucida receptor complex [GO:0002199]	ATP binding [GO:0005524];ATP hydrolysis activity [GO:0016887];ATP-dependent protein folding chaperone [GO:0140662];protein folding chaperone [GO:0044183];RNA binding [GO:0003723];unfolded protein binding [GO:0051082]		TCP-1 chaperonin family	32.5083	31.7488	6	3	3	0.370738	-0.759501	95	79	120	83	91	108	33	539	57924
P27824	CALX_HUMAN	CANX	Calnexin	34.2084	30.9261	32.9923	30.5726	32.3679	32.2712				clathrin-dependent endocytosis [GO:0072583];ERAD pathway [GO:0036503];protein folding [GO:0006457];protein folding in endoplasmic reticulum [GO:0034975];protein secretion [GO:0009306];synaptic vesicle endocytosis [GO:0048488];viral protein processing [GO:0019082]	endoplasmic reticulum [GO:0005783];endoplasmic reticulum lumen [GO:0005788];endoplasmic reticulum membrane [GO:0005789];endoplasmic reticulum quality control compartment [GO:0044322];extracellular exosome [GO:0070062];lumenal side of endoplasmic reticulum membrane [GO:0098553];melanosome membrane [GO:0033162];membrane [GO:0016020];mitochondria-associated endoplasmic reticulum membrane contact sit…	calcium ion binding [GO:0005509];carbohydrate binding [GO:0030246];RNA binding [GO:0003723];unfolded protein binding [GO:0051082]		Calreticulin family	32.7089	31.7372	6	3	3	0.361391	-0.97172	111	59	86	67	77	102	38	592	67568
P06703	S10A6_HUMAN	S100A6	Protein S100-A6	32.584	29.5961	31.3143	31.0608	32.0548	32.0371				axonogenesis [GO:0007409];positive regulation of fibroblast proliferation [GO:0048146];signal transduction [GO:0007165]	collagen-containing extracellular matrix [GO:0062023];cytoplasm [GO:0005737];cytoplasmic side of plasma membrane [GO:0009898];cytosol [GO:0005829];extracellular exosome [GO:0070062];extracellular region [GO:0005576];nuclear envelope [GO:0005635];nucleus [GO:0005634];perinuclear region of cytoplasm [GO:0048471];plasma membrane [GO:0005886];ruffle [GO:0001726]	calcium ion binding [GO:0005509];calcium-dependent protein binding [GO:0048306];monoatomic ion transmembrane transporter activity [GO:0015075];protein homodimerization activity [GO:0042803];S100 protein binding [GO:0044548];tropomyosin binding [GO:0005523];zinc ion binding [GO:0008270]		S-100 family	31.1648	31.7176	6	3	3	0.234568	0.552767	12	9	12	18	15	15	4	90	10180
Q01518	CAP1_HUMAN	CAP1	Adenylyl cyclase-associated protein 1	33.5571	30.8149	35.8282	30.7851	32.107	32.1731				actin filament organization [GO:0007015];activation of adenylate cyclase activity [GO:0007190];ameboidal-type cell migration [GO:0001667];cAMP-mediated signaling [GO:0019933];cell morphogenesis [GO:0000902];establishment or maintenance of cell polarity [GO:0007163];modification of postsynaptic actin cytoskeleton [GO:0098885];receptor-mediated endocytosis [GO:0006898];signal transduction [GO:00071…	azurophil granule lumen [GO:0035578];cortical actin cytoskeleton [GO:0030864];cytoplasm [GO:0005737];extracellular exosome [GO:0070062];extracellular region [GO:0005576];focal adhesion [GO:0005925];glutamatergic synapse [GO:0098978];plasma membrane [GO:0005886];postsynapse [GO:0098794];presynapse [GO:0098793]	actin binding [GO:0003779];adenylate cyclase binding [GO:0008179]		CAP family	33.4	31.6884	6	3	3	0.491305	-1.71162	59	51	58	67	71	86	35	475	51901
P63313	TYB10_HUMAN	TMSB10	Thymosin beta-10	32.6757	29.8258	32.1656	31.9377	32.3869	30.7242				actin filament organization [GO:0007015];regulation of cell migration [GO:0030334];sequestering of actin monomers [GO:0042989]	cytoplasm [GO:0005737];cytoskeleton [GO:0005856]	actin monomer binding [GO:0003785]		Thymosin beta family	31.5557	31.6829	6	3	3	0.0430212	0.127197	21	19	17	44	29	18	9	44	5026
O43852	CALU_HUMAN	CALU	Calumenin	33.8854	30.7375	32.37	30.8874	32.6776	31.4775					endoplasmic reticulum [GO:0005783];endoplasmic reticulum lumen [GO:0005788];endoplasmic reticulum membrane [GO:0005789];extracellular region [GO:0005576];Golgi apparatus [GO:0005794];melanosome [GO:0042470];membrane [GO:0016020];sarcoplasmic reticulum lumen [GO:0033018]	calcium ion binding [GO:0005509]		CREC family	32.331	31.6808	6	3	3	0.244498	-0.650127	67	32	43	43	38	37	25	315	37107
P68032	ACTC_HUMAN	ACTC1	Actin, alpha cardiac muscle 1	35.1434	32.2015	34.664	30.4505	32.5931	31.9852				actin filament organization [GO:0007015];actin filament-based movement [GO:0030048];actin-myosin filament sliding [GO:0033275];actomyosin structure organization [GO:0031032];cardiac muscle tissue morphogenesis [GO:0055008];cardiac myofibril assembly [GO:0055003];heart contraction [GO:0060047];mesenchyme migration [GO:0090131];negative regulation of apoptotic process [GO:0043066];positive regulati…	actin filament [GO:0005884];blood microparticle [GO:0072562];cell body [GO:0044297];cytoplasm [GO:0005737];cytosol [GO:0005829];extracellular exosome [GO:0070062];extracellular space [GO:0005615];filopodium [GO:0030175];focal adhesion [GO:0005925];glutamatergic synapse [GO:0098978];I band [GO:0031674];lamellipodium [GO:0030027];membrane [GO:0016020];sarcomere [GO:0030017]	ATP binding [GO:0005524];hydrolase activity [GO:0016787];microfilament motor activity [GO:0000146];myosin binding [GO:0017022]	DISEASE: Atrial septal defect 5 (ASD5) [MIM:612794]: A congenital heart malformation characterized by incomplete closure of the wall between the atria resulting in blood flow from the left to the right atria. {ECO:0000269|PubMed:17947298}. Note=The disease is caused by variants affecting the gene represented in this entry.;DISEASE: Cardiomyopathy, dilated, 1R (CMD1R) [MIM:613424]: A disorder char…	Actin family	34.003	31.6763	6	3	3	0.980518	-2.32671	51	48	78	58	59	61	43	377	42019
P62701	RS4X_HUMAN	RPS4X	Small ribosomal subunit protein eS4, X isoform	34.2356	31.6569	33.8104	30.4932	32.6778	31.8483				cytoplasmic translation [GO:0002181];positive regulation of cell population proliferation [GO:0008284];positive regulation of translation [GO:0045727];ribosomal small subunit biogenesis [GO:0042274];translation [GO:0006412]	cytoplasmic ribonucleoprotein granule [GO:0036464];cytosol [GO:0005829];cytosolic ribosome [GO:0022626];cytosolic small ribosomal subunit [GO:0022627];extracellular exosome [GO:0070062];focal adhesion [GO:0005925];membrane [GO:0016020];nucleolus [GO:0005730];nucleoplasm [GO:0005654];ribonucleoprotein complex [GO:1990904];ribosome [GO:0005840];small ribosomal subunit [GO:0015935];small-subunit pro…	RNA binding [GO:0003723];rRNA binding [GO:0019843];structural constituent of ribosome [GO:0003735]		Eukaryotic ribosomal protein eS4 family	33.2343	31.6731	6	3	3	0.69683	-1.56118	68	70	88	44	56	48	22	263	29598
P09651	ROA1_HUMAN	HNRNPA1	Heterogeneous nuclear ribonucleoprotein A1	34.7415	32.4654	33.6061	31.049	32.582	31.325				cellular response to glucose starvation [GO:0042149];cellular response to sodium arsenite [GO:1903936];import into nucleus [GO:0051170];mRNA splicing, via spliceosome [GO:0000398];mRNA transport [GO:0051028];negative regulation of telomere maintenance via telomerase [GO:0032211];nuclear export [GO:0051168];positive regulation of telomere maintenance via telomerase [GO:0032212];regulation of alter…	catalytic step 2 spliceosome [GO:0071013];cytoplasm [GO:0005737];cytosol [GO:0005829];extracellular exosome [GO:0070062];membrane [GO:0016020];nucleoplasm [GO:0005654];nucleus [GO:0005634];ribonucleoprotein complex [GO:1990904];spliceosomal complex [GO:0005681]	DNA binding [GO:0003677];G-rich strand telomeric DNA binding [GO:0098505];identical protein binding [GO:0042802];miRNA binding [GO:0035198];mRNA 3'-UTR binding [GO:0003730];pre-mRNA binding [GO:0036002];protein domain specific binding [GO:0019904];RNA binding [GO:0003723];single-stranded DNA binding [GO:0003697];single-stranded RNA binding [GO:0003727];telomeric repeat-containing RNA binding [GO:…	DISEASE: Amyotrophic lateral sclerosis 20 (ALS20) [MIM:615426]: A neurodegenerative disorder affecting upper motor neurons in the brain and lower motor neurons in the brain stem and spinal cord, resulting in fatal paralysis. Sensory abnormalities are absent. The pathologic hallmarks of the disease include pallor of the corticospinal tract due to loss of motor neurons, presence of ubiquitin-positi…		33.6043	31.652	6	3	3	1.13509	-1.95234	123	136	92	88	63	50	37	372	38747
Q99497	PARK7_HUMAN	PARK7	Parkinson disease protein 7	32.8943	30.803	32.0427	30.7986	32.1949	31.9243				adult locomotory behavior [GO:0008344];androgen receptor signaling pathway [GO:0030521];autophagy [GO:0006914];cellular detoxification of aldehyde [GO:0110095];cellular detoxification of methylglyoxal [GO:0140041];cellular response to glyoxal [GO:0036471];cellular response to hydrogen peroxide [GO:0070301];cellular response to oxidative stress [GO:0034599];detection of oxidative stress [GO:007099…	adherens junction [GO:0005912];axon [GO:0030424];cell body [GO:0044297];chromatin [GO:0000785];cytoplasm [GO:0005737];cytosol [GO:0005829];endoplasmic reticulum [GO:0005783];extracellular exosome [GO:0070062];membrane raft [GO:0045121];mitochondrial intermembrane space [GO:0005758];mitochondrial matrix [GO:0005759];mitochondrion [GO:0005739];nucleoplasm [GO:0005654];nucleus [GO:0005634];perinucle…	cadherin binding [GO:0045296];copper ion binding [GO:0005507];cupric ion binding [GO:1903135];cuprous ion binding [GO:1903136];cytokine binding [GO:0019955];DNA-binding transcription factor binding [GO:0140297];enzyme activator activity [GO:0008047];enzyme binding [GO:0019899];glyoxalase (glycolic acid-forming) activity [GO:1990422];identical protein binding [GO:0042802];kinase binding [GO:001990…	DISEASE: Parkinson disease 7 (PARK7) [MIM:606324]: A neurodegenerative disorder characterized by resting tremor, postural tremor, bradykinesia, muscular rigidity, anxiety and psychotic episodes. PARK7 has onset before 40 years, slow progression and initial good response to levodopa. Some patients may show traits reminiscent of amyotrophic lateral sclerosis-parkinsonism/dementia complex (Guam dise…	Peptidase C56 family	31.9133	31.6393	6	3	3	0.13621	-0.274055	46	38	43	43	47	55	17	189	19891
P52272	HNRPM_HUMAN	HNRNPM	Heterogeneous nuclear ribonucleoprotein M	33.7025	31.5359	33.2506	30.6341	32.8011	31.4727				alternative mRNA splicing, via spliceosome [GO:0000380];mRNA splicing, via spliceosome [GO:0000398]	catalytic step 2 spliceosome [GO:0071013];collagen-containing extracellular matrix [GO:0062023];extracellular exosome [GO:0070062];membrane [GO:0016020];nuclear matrix [GO:0016363];nucleolus [GO:0005730];nucleoplasm [GO:0005654];nucleus [GO:0005634];paraspeckles [GO:0042382];spliceosomal complex [GO:0005681];synapse [GO:0045202]	mRNA binding [GO:0003729];protein domain specific binding [GO:0019904];RNA binding [GO:0003723]			32.8297	31.636	6	3	3	0.583171	-1.19372	156	137	171	138	148	114	40	730	77516
P19367	HXK1_HUMAN	HK1	Hexokinase-1	33.9311	31.6395	33.33	30.486	32.5255	31.8579				canonical glycolysis [GO:0061621];carbohydrate phosphorylation [GO:0046835];establishment of protein localization to mitochondrion [GO:0072655];fructose 6-phosphate metabolic process [GO:0006002];GDP-mannose biosynthetic process [GO:0009298];GDP-mannose biosynthetic process from glucose [GO:0141199];GDP-mannose biosynthetic process from mannose [GO:0061728];glucose 6-phosphate metabolic process […	cytosol [GO:0005829];membrane raft [GO:0045121];mitochondrial outer membrane [GO:0005741];mitochondrion [GO:0005739]	ATP binding [GO:0005524];D-glucose binding [GO:0005536];fructokinase activity [GO:0008865];glucokinase activity [GO:0004340];glucosamine kinase activity [GO:0047931];hexokinase activity [GO:0004396];mannokinase activity [GO:0019158];peptidoglycan binding [GO:0042834]	DISEASE: Hexokinase deficiency (HK deficiency) [MIM:235700]: Rare autosomal recessive disease with nonspherocytic hemolytic anemia as the predominant clinical feature. {ECO:0000269|PubMed:12393545, ECO:0000269|PubMed:7655856}. Note=The disease is caused by variants affecting the gene represented in this entry.;DISEASE: Neurodevelopmental disorder with visual defects and brain anomalies (NEDVIBA) …	Hexokinase family	32.9669	31.6231	6	3	3	0.668616	-1.34374	104	85	115	66	68	64	44	917	102486
P62805	H4_HUMAN	H4C16	Histone H4	34.0141	31.6648	33.268	29.887	32.6522	32.245				chromatin organization [GO:0006325];negative regulation of megakaryocyte differentiation [GO:0045653];nucleosome assembly [GO:0006334];protein localization to CENP-A containing chromatin [GO:0061644];telomere organization [GO:0032200]	CENP-A containing nucleosome [GO:0043505];chromosome, telomeric region [GO:0000781];extracellular exosome [GO:0070062];extracellular region [GO:0005576];membrane [GO:0016020];nucleoplasm [GO:0005654];nucleosome [GO:0000786];nucleus [GO:0005634];protein-containing complex [GO:0032991]	DNA binding [GO:0003677];protein heterodimerization activity [GO:0046982];RNA binding [GO:0003723];structural constituent of chromatin [GO:0030527]	6)(q27;DISEASE: Note=Chromosomal aberrations involving HISTONE H4 is a cause of B-cell non-Hodgkin lymphomas (B-cell NHL). Translocation t(3;DISEASE: Tessadori-Bicknell-Van Haaften neurodevelopmental syndrome 1 (TEBIVANED1) [MIM:619758]: An autosomal dominant disorder with onset in infancy, characterized by poor overall growth, microcephaly, hypotonia, profound global developmental delay, impaire…	Histone H4 family	32.9823	31.5948	6	3	3	0.55605	-1.38754	53	70	50	40	46	36	13	103	11367
P02769	ALBU_BOVIN	ALB	Albumin	31.9815	30.8638	31.1854	30.8334	31.7207	32.0836				cellular response to calcium ion starvation [GO:0072732];cellular response to starvation [GO:0009267];negative regulation of mitochondrial depolarization [GO:0051902]	cytoplasm [GO:0005737];extracellular region [GO:0005576];extracellular space [GO:0005615];protein-containing complex [GO:0032991]	DNA binding [GO:0003677];enterobactin binding [GO:1903981];fatty acid binding [GO:0005504];metal ion binding [GO:0046872];pyridoxal phosphate binding [GO:0030170];toxic substance binding [GO:0015643]		ALB/AFP/VDB family	31.3436	31.5459	6	3	3	0.151508	0.202314	34	41	30	44	34	52	25	607	69293
P26641	EF1G_HUMAN	EEF1G	Elongation factor 1-gamma	34.0013	31.6034	33.4637	30.0773	32.5444	31.9938				response to virus [GO:0009615];translational elongation [GO:0006414]	cytoplasm [GO:0005737];cytosol [GO:0005829];extracellular exosome [GO:0070062];membrane [GO:0016020];nucleus [GO:0005634]	cadherin binding [GO:0045296];translation elongation factor activity [GO:0003746]			33.0228	31.5385	6	3	3	0.642834	-1.48434	57	75	66	45	52	50	23	437	50119
P26639	SYTC_HUMAN	TARS1	Threonine--tRNA ligase 1, cytoplasmic	33.5611	31.1924	33.3639	30.5853	32.1944	31.6728				threonyl-tRNA aminoacylation [GO:0006435]	cytosol [GO:0005829];extracellular exosome [GO:0070062]	ATP binding [GO:0005524];identical protein binding [GO:0042802];threonine-tRNA ligase activity [GO:0004829];tRNA binding [GO:0000049];zinc ion binding [GO:0008270]	DISEASE: Trichothiodystrophy 7, non-photosensitive (TTD7) [MIM:618546]: A form of trichothiodystrophy, a disease characterized by sulfur-deficient brittle hair and multisystem variable abnormalities. The spectrum of clinical features varies from mild disease with only hair involvement to severe disease with cutaneous, neurologic and profound developmental defects. Ichthyosis, intellectual and dev…	Class-II aminoacyl-tRNA synthetase family	32.7058	31.4842	6	3	3	0.612849	-1.22167	73	72	86	62	60	53	39	723	83435
Q02952	AKA12_HUMAN	AKAP12	A-kinase anchor protein 12	33.5215	29.8824	31.6349	31.0148	31.8233	31.5746				adenylate cyclase-inhibiting G protein-coupled receptor signaling pathway [GO:0007193];cellular response to interleukin-1 [GO:0071347];cellular response to tumor necrosis factor [GO:0071356];G protein-coupled receptor signaling pathway [GO:0007186];hepatic stellate cell activation [GO:0035733];modulation of chemical synaptic transmission [GO:0050804];negative regulation of vascular permeability […	cell cortex [GO:0005938];cytoplasm [GO:0005737];cytoskeleton [GO:0005856];cytosol [GO:0005829];focal adhesion [GO:0005925];neuronal cell body [GO:0043025];plasma membrane [GO:0005886];Schaffer collateral - CA1 synapse [GO:0098685]	adenylate cyclase binding [GO:0008179];calmodulin binding [GO:0005516];protein kinase A binding [GO:0051018]			31.6796	31.4709	6	3	3	0.067584	-0.20868	98	51	77	123	94	94	56	1782	191482
P61247	RS3A_HUMAN	RPS3A	Small ribosomal subunit protein eS1	33.7654	30.9365	33.2282	30.3591	32.1908	31.8602				cell differentiation [GO:0030154];cytoplasmic translation [GO:0002181];negative regulation of apoptotic process [GO:0043066];ribosomal small subunit biogenesis [GO:0042274];translation [GO:0006412];translational initiation [GO:0006413]	cytoplasm [GO:0005737];cytosol [GO:0005829];cytosolic ribosome [GO:0022626];cytosolic small ribosomal subunit [GO:0022627];endoplasmic reticulum [GO:0005783];extracellular exosome [GO:0070062];focal adhesion [GO:0005925];nucleolus [GO:0005730];nucleoplasm [GO:0005654];nucleus [GO:0005634];ribonucleoprotein complex [GO:1990904];small-subunit processome [GO:0032040];synapse [GO:0045202]	mRNA 5'-UTR binding [GO:0048027];RNA binding [GO:0003723];structural constituent of ribosome [GO:0003735]		Eukaryotic ribosomal protein eS1 family	32.6434	31.4701	6	3	3	0.494792	-1.17334	70	65	77	55	69	61	26	264	29945
P27816	MAP4_HUMAN	MAP4	Microtubule-associated protein 4	32.7039	30.463	32.0968	30.8541	32.1427	31.3152				cell division [GO:0051301];cilium disassembly [GO:0061523];establishment of spindle orientation [GO:0051294];microtubule cytoskeleton organization [GO:0000226];microtubule polymerization [GO:0046785];microtubule sliding [GO:0051012];mitotic spindle organization [GO:0007052];negative regulation of non-motile cilium assembly [GO:1902856];neuron projection development [GO:0031175]	axon [GO:0030424];axoneme [GO:0005930];cytosol [GO:0005829];microtubule [GO:0005874];microtubule associated complex [GO:0005875];microtubule cytoskeleton [GO:0015630];microtubule organizing center [GO:0005815];mitotic spindle [GO:0072686];neuron projection [GO:0043005];plasma membrane [GO:0005886]	microtubule binding [GO:0008017];microtubule stabilizing activity [GO:0140778];RNA binding [GO:0003723];structural molecule activity [GO:0005198]			31.7546	31.4373	6	3	3	0.154463	-0.317276	84	59	79	127	94	93	47	1152	121005
P12268	IMDH2_HUMAN	IMPDH2	Inosine-5'-monophosphate dehydrogenase 2	33.4437	31.399	33.0504	30.3951	32.1313	31.7768				cellular response to interleukin-4 [GO:0071353];circadian rhythm [GO:0007623];'de novo' XMP biosynthetic process [GO:0097294];GMP biosynthetic process [GO:0006177];GTP biosynthetic process [GO:0006183];lymphocyte proliferation [GO:0046651]	cytoplasm [GO:0005737];cytosol [GO:0005829];extracellular exosome [GO:0070062];extracellular region [GO:0005576];ficolin-1-rich granule lumen [GO:1904813];membrane [GO:0016020];nucleus [GO:0005634];peroxisomal membrane [GO:0005778];secretory granule lumen [GO:0034774]	DNA binding [GO:0003677];IMP dehydrogenase activity [GO:0003938];metal ion binding [GO:0046872];nucleotide binding [GO:0000166];RNA binding [GO:0003723]		IMPDH/GMPR family	32.631	31.4344	6	3	3	0.660819	-1.19666	85	70	99	61	64	56	25	514	55805
P60709	ACTB_HUMAN	ACTB	Actin, cytoplasmic 1	32.959	31.0007	32.3929	30.3631	31.9202	32.0191				adherens junction assembly [GO:0034333];apical protein localization [GO:0045176];axonogenesis [GO:0007409];cell motility [GO:0048870];cellular response to cytochalasin B [GO:0072749];chromatin remodeling [GO:0006338];establishment or maintenance of cell polarity [GO:0007163];maintenance of blood-brain barrier [GO:0035633];morphogenesis of a polarized epithelium [GO:0001738];negative regulation of…	actin cytoskeleton [GO:0015629];actin filament [GO:0005884];adherens junction [GO:0005912];apical junction complex [GO:0043296];axon [GO:0030424];bBAF complex [GO:0140092];blood microparticle [GO:0072562];brahma complex [GO:0035060];brush border [GO:0005903];calyx of Held [GO:0044305];cell-cell junction [GO:0005911];chromatin [GO:0000785];cortical cytoskeleton [GO:0030863];cytoplasm [GO:0005737];…	ATP binding [GO:0005524];ATP hydrolysis activity [GO:0016887];identical protein binding [GO:0042802];kinesin binding [GO:0019894];nitric-oxide synthase binding [GO:0050998];protein kinase binding [GO:0019901];structural constituent of cytoskeleton [GO:0005200];structural constituent of postsynaptic actin cytoskeleton [GO:0098973];Tat protein binding [GO:0030957];tau protein binding [GO:0048156]	DISEASE: Baraitser-Winter syndrome 1 (BRWS1) [MIM:243310]: A rare developmental disorder characterized by the combination of congenital ptosis, high-arched eyebrows, hypertelorism, ocular colobomata, and a brain malformation consisting of anterior-predominant lissencephaly. Other typical features include postnatal short stature and microcephaly, intellectual disability, seizures, and hearing loss…	Actin family	32.1175	31.4342	6	3	3	0.359988	-0.683343	46	50	77	56	52	63	64	375	41737
P23284	PPIB_HUMAN	PPIB	Peptidyl-prolyl cis-trans isomerase B	34.2683	30.9524	33.1584	29.7872	31.9893	32.5149				bone development [GO:0060348];chaperone-mediated protein folding [GO:0061077];neutrophil chemotaxis [GO:0030593];positive regulation by host of viral genome replication [GO:0044829];positive regulation by host of viral process [GO:0044794];positive regulation of multicellular organism growth [GO:0040018];protein folding [GO:0006457];protein peptidyl-prolyl isomerization [GO:0000413];protein stabi…	cytoplasm [GO:0005737];cytosol [GO:0005829];endoplasmic reticulum [GO:0005783];endoplasmic reticulum chaperone complex [GO:0034663];endoplasmic reticulum lumen [GO:0005788];extracellular exosome [GO:0070062];focal adhesion [GO:0005925];intracellular membrane-bounded organelle [GO:0043231];melanosome [GO:0042470];membrane [GO:0016020];nucleoplasm [GO:0005654];nucleus [GO:0005634];perinuclear regio…	cyclosporin A binding [GO:0016018];peptidyl-prolyl cis-trans isomerase activity [GO:0003755];RNA binding [GO:0003723];RNA polymerase binding [GO:0070063];unfolded protein binding [GO:0051082]	DISEASE: Osteogenesis imperfecta 9 (OI9) [MIM:259440]: A form of osteogenesis imperfecta, a disorder of bone formation characterized by low bone mass, bone fragility and susceptibility to fractures after minimal trauma. Disease severity ranges from very mild forms without fractures to intrauterine fractures and perinatal lethality. Extraskeletal manifestations, which affect a variable number of p…	Cyclophilin-type PPIase family, PPIase B subfamily	32.7931	31.4305	6	3	3	0.458049	-1.36259	67	42	51	35	47	56	19	216	23743
O43390	HNRPR_HUMAN	HNRNPR	Heterogeneous nuclear ribonucleoprotein R	33.4003	30.8112	32.6625	29.7497	31.9837	32.5452				mRNA processing [GO:0006397];mRNA splicing, via spliceosome [GO:0000398]	catalytic step 2 spliceosome [GO:0071013];endoplasmic reticulum [GO:0005783];nucleoplasm [GO:0005654];nucleus [GO:0005634];ribonucleoprotein complex [GO:1990904];spliceosomal complex [GO:0005681]	mRNA binding [GO:0003729];RNA binding [GO:0003723]	DISEASE: Neurodevelopmental disorder with dysmorphic facies and skeletal and brain abnormalities (NEDDFSB) [MIM:620073]: An autosomal dominant disorder characterized by global developmental delay with impaired intellectual development and poor or absent speech, corpus callosum structural defects and cerebellar hypoplasia on brain imaging, poor overall growth, facial dysmorphism, and skeletal defe…		32.2913	31.4262	6	3	3	0.306584	-0.865131	62	39	58	30	43	43	25	633	70943
P13796	PLSL_HUMAN	LCP1	Plastin-2	33.1869	30.4841	32.1515	30.1364	31.7994	32.3291				actin crosslink formation [GO:0051764];actin filament bundle assembly [GO:0051017];actin filament network formation [GO:0051639];animal organ regeneration [GO:0031100];cell migration [GO:0016477];cortical actin cytoskeleton organization [GO:0030866];extracellular matrix disassembly [GO:0022617];positive regulation of podosome assembly [GO:0071803];protein kinase A signaling [GO:0010737];regulatio…	actin cytoskeleton [GO:0015629];actin filament [GO:0005884];actin filament bundle [GO:0032432];cell junction [GO:0030054];cytoplasm [GO:0005737];cytosol [GO:0005829];extracellular exosome [GO:0070062];extracellular space [GO:0005615];filopodium [GO:0030175];focal adhesion [GO:0005925];glial cell projection [GO:0097386];perinuclear region of cytoplasm [GO:0048471];phagocytic cup [GO:0001891];plasm…	actin binding [GO:0003779];actin filament binding [GO:0051015];calcium ion binding [GO:0005509];GTPase binding [GO:0051020];identical protein binding [GO:0042802];integrin binding [GO:0005178]	13)(q27;DISEASE: Note=Chromosomal aberrations involving LCP1 is a cause of B-cell non-Hodgkin lymphomas (B-cell NHL). Translocation t(3;DISEASE: Note=Defects in LCP1 has been found in a patient with isolated coloboma, a defect of the eye characterized by the absence of ocular structures due to abnormal morphogenesis of the optic cup and stalk, and the fusion of the fetal fissure (optic fissure). …		31.9408	31.4217	6	3	3	0.193817	-0.519173	87	57	69	70	64	94	36	627	70288
P02786	TFR1_HUMAN	TFRC	Transferrin receptor protein 1	33.2187	31.1069	32.7692	30.1875	32.2721	31.7858				acute-phase response [GO:0006953];cellular response to leukemia inhibitory factor [GO:1990830];cellular response to xenobiotic stimulus [GO:0071466];intracellular iron ion homeostasis [GO:0006879];intracellular signal transduction [GO:0035556];iron ion transport [GO:0006826];multicellular organismal-level iron ion homeostasis [GO:0060586];negative regulation of apoptotic process [GO:0043066];nega…	basolateral plasma membrane [GO:0016323];blood microparticle [GO:0072562];cell surface [GO:0009986];clathrin-coated endocytic vesicle membrane [GO:0030669];clathrin-coated pit [GO:0005905];cytoplasmic vesicle [GO:0031410];early endosome [GO:0005769];endosome [GO:0005768];endosome membrane [GO:0010008];external side of plasma membrane [GO:0009897];extracellular exosome [GO:0070062];extracellular r…	double-stranded RNA binding [GO:0003725];Hsp70 protein binding [GO:0030544];identical protein binding [GO:0042802];protein homodimerization activity [GO:0042803];protein kinase binding [GO:0019901];protein-containing complex binding [GO:0044877];RNA binding [GO:0003723];transferrin receptor activity [GO:0004998];virus receptor activity [GO:0001618]	DISEASE: Immunodeficiency 46 (IMD46) [MIM:616740]: An autosomal recessive primary immunodeficiency disorder characterized by early-onset chronic diarrhea, recurrent infections, hypo- or agammaglobulinemia, normal lymphocyte counts, intermittent neutropenia, and intermittent thrombocytopenia. {ECO:0000269|PubMed:26642240}. Note=The disease is caused by variants affecting the gene represented in th…	Peptidase M28 family, M28B subfamily	32.3649	31.4151	6	3	3	0.455275	-0.94981	58	59	62	57	64	54	29	760	84871
Q8IVF2	AHNK2_HUMAN	AHNAK2	Protein AHNAK2	31.6572	29.2624	30.8323	30.0634	31.3977	32.7656				regulation of RNA splicing [GO:0043484]	costamere [GO:0043034];cytoplasm [GO:0005737];cytosol [GO:0005829];nucleus [GO:0005634];plasma membrane [GO:0005886];sarcolemma [GO:0042383];T-tubule [GO:0030315]				30.584	31.4089	6	3	3	0.322506	0.824928	57	47	61	104	81	61	78	5795	616629
Q15084	PDIA6_HUMAN	PDIA6	Protein disulfide-isomerase A6	33.1315	30.5544	31.9006	30.2369	31.8938	32.074				protein folding [GO:0006457];response to endoplasmic reticulum stress [GO:0034976]	cytosol [GO:0005829];endoplasmic reticulum [GO:0005783];endoplasmic reticulum chaperone complex [GO:0034663];endoplasmic reticulum lumen [GO:0005788];endoplasmic reticulum membrane [GO:0005789];endoplasmic reticulum-Golgi intermediate compartment [GO:0005793];extracellular exosome [GO:0070062];extracellular space [GO:0005615];melanosome [GO:0042470];plasma membrane [GO:0005886]	protein disulfide isomerase activity [GO:0003756];protein-disulfide reductase activity [GO:0015035]		Protein disulfide isomerase family	31.8621	31.4016	6	3	3	0.185773	-0.460548	64	49	59	61	49	79	22	440	48121
P62249	RS16_HUMAN	RPS16	Small ribosomal subunit protein uS9	33.5249	31.3742	33.3177	29.9824	32.6358	31.5717				cellular response to leukemia inhibitory factor [GO:1990830];cytoplasmic translation [GO:0002181];maturation of SSU-rRNA from tricistronic rRNA transcript (SSU-rRNA, 5.8S rRNA, LSU-rRNA) [GO:0000462];ribosomal small subunit biogenesis [GO:0042274];rRNA processing [GO:0006364];translation [GO:0006412]	cytoplasm [GO:0005737];cytosol [GO:0005829];cytosolic ribosome [GO:0022626];cytosolic small ribosomal subunit [GO:0022627];extracellular exosome [GO:0070062];focal adhesion [GO:0005925];membrane [GO:0016020];nucleolus [GO:0005730];nucleoplasm [GO:0005654];small ribosomal subunit [GO:0015935];small-subunit processome [GO:0032040];synapse [GO:0045202]	RNA binding [GO:0003723];structural constituent of ribosome [GO:0003735]		Universal ribosomal protein uS9 family	32.7389	31.3966	6	3	3	0.580112	-1.3423	34	47	49	35	45	41	14	146	16445
P46940	IQGA1_HUMAN	IQGAP1	Ras GTPase-activating-like protein IQGAP1	33.5393	31.1266	32.7597	30.1464	32.3051	31.6773				caveola assembly [GO:0070836];cell migration [GO:0016477];cellular response to calcium ion [GO:0071277];cellular response to epidermal growth factor stimulus [GO:0071364];cellular response to platelet-derived growth factor stimulus [GO:0036120];epidermal growth factor receptor signaling pathway [GO:0007173];fibroblast growth factor receptor signaling pathway [GO:0008543];fibroblast migration [GO:…	actin filament [GO:0005884];apical plasma membrane [GO:0016324];axon [GO:0030424];basolateral plasma membrane [GO:0016323];cell cortex [GO:0005938];cortical actin cytoskeleton [GO:0030864];cytoplasm [GO:0005737];cytoplasmic ribonucleoprotein granule [GO:0036464];cytoplasmic side of plasma membrane [GO:0009898];cytosol [GO:0005829];extracellular exosome [GO:0070062];focal adhesion [GO:0005925];gro…	actin filament binding [GO:0051015];cadherin binding [GO:0045296];calcium ion binding [GO:0005509];calmodulin binding [GO:0005516];GTPase activator activity [GO:0005096];GTPase inhibitor activity [GO:0005095];MAP-kinase scaffold activity [GO:0005078];molecular adaptor activity [GO:0060090];phosphatidylinositol-3,4,5-trisphosphate binding [GO:0005547];protein domain specific binding [GO:0019904];p…			32.4752	31.3763	6	3	3	0.501788	-1.09897	112	93	119	78	90	88	63	1657	189252
P12814	ACTN1_HUMAN	ACTN1	Alpha-actinin-1	33.6117	31.4185	33.522	30.1813	32.4394	31.4977				actin cytoskeleton organization [GO:0030036];actin filament bundle assembly [GO:0051017];actin filament network formation [GO:0051639];actin filament organization [GO:0007015];focal adhesion assembly [GO:0048041];muscle cell development [GO:0055001];platelet formation [GO:0030220];platelet morphogenesis [GO:0036344];regulation of apoptotic process [GO:0042981]	brush border [GO:0005903];cell junction [GO:0030054];cell projection [GO:0042995];cell-cell junction [GO:0005911];cortical actin cytoskeleton [GO:0030864];cytoplasm [GO:0005737];cytosol [GO:0005829];extracellular exosome [GO:0070062];extracellular region [GO:0005576];extracellular space [GO:0005615];fascia adherens [GO:0005916];focal adhesion [GO:0005925];glutamatergic synapse [GO:0098978];plasma…	actin filament binding [GO:0051015];calcium ion binding [GO:0005509];double-stranded RNA binding [GO:0003725];integrin binding [GO:0005178];nuclear receptor coactivator activity [GO:0030374];protein homodimerization activity [GO:0042803];structural constituent of postsynapse [GO:0099186];transmembrane transporter binding [GO:0044325];vinculin binding [GO:0017166]	DISEASE: Bleeding disorder, platelet-type, 15 (BDPLT15) [MIM:615193]: An autosomal dominant form of macrothrombocytopenia. Affected individuals usually have no or only mild bleeding tendency, such as epistaxis. Laboratory studies show decreased numbers of large platelets and anisocytosis, but the platelets show no in vitro functional abnormalities. {ECO:0000269|PubMed:23434115, ECO:0000269|PubMed…	Alpha-actinin family	32.8507	31.3728	6	3	3	0.69351	-1.47798	98	85	119	55	78	66	60	892	103058
P80723	BASP1_HUMAN	BASP1	Brain acid soluble protein 1	32.3952	29.8665	31.0316	31.1146	31.6806	31.2659				diaphragm development [GO:0060539];gonad development [GO:0008406];mesenchymal to epithelial transition [GO:0060231];metanephric mesenchyme development [GO:0072075];negative regulation of DNA-templated transcription [GO:0045892];podocyte differentiation [GO:0072112];positive regulation of heart growth [GO:0060421];positive regulation of metanephric ureteric bud development [GO:2001076];protein hom…	cell junction [GO:0030054];chromatin [GO:0000785];cytoplasm [GO:0005737];cytoskeleton [GO:0005856];extracellular exosome [GO:0070062];growth cone [GO:0030426];nuclear matrix [GO:0016363];nuclear speck [GO:0016607];nucleus [GO:0005634];plasma membrane [GO:0005886];PML body [GO:0016605];vesicle [GO:0031982]	calmodulin binding [GO:0005516];protein domain specific binding [GO:0019904];transcription cis-regulatory region binding [GO:0000976];transcription corepressor activity [GO:0003714]		BASP1 family	31.0978	31.3537	6	3	3	0.124887	0.255951	25	19	17	44	32	31	22	227	22693
P05120	PAI2_HUMAN	SERPINB2	Plasminogen activator inhibitor 2	33.5435	30.7496	32.6244	30.1081	32.1005	31.7608				fibrinolysis [GO:0042730];negative regulation of apoptotic process [GO:0043066];negative regulation of peptidase activity [GO:0010466]	cornified envelope [GO:0001533];cytoplasm [GO:0005737];extracellular region [GO:0005576];extracellular space [GO:0005615];plasma membrane [GO:0005886]	serine-type endopeptidase inhibitor activity [GO:0004867]		Serpin family, Ov-serpin subfamily	32.3058	31.3231	6	3	3	0.405842	-0.982697	68	43	65	65	61	67	24	415	46596
P52565	GDIR1_HUMAN	ARHGDIA	Rho GDP-dissociation inhibitor 1	32.6589	30.1853	31.0707	30.6015	31.8428	31.5037				negative regulation of apoptotic process [GO:0043066];regulation of protein localization [GO:0032880];regulation of Rho protein signal transduction [GO:0035023];regulation of synaptic vesicle cycle [GO:0098693];Rho protein signal transduction [GO:0007266];semaphorin-plexin signaling pathway [GO:0071526]	cytoskeleton [GO:0005856];cytosol [GO:0005829];extracellular exosome [GO:0070062];immunological synapse [GO:0001772];membrane [GO:0016020];nucleus [GO:0005634];Schaffer collateral - CA1 synapse [GO:0098685]	GTPase activator activity [GO:0005096];Rho GDP-dissociation inhibitor activity [GO:0005094]	DISEASE: Nephrotic syndrome 8 (NPHS8) [MIM:615244]: A form of nephrotic syndrome, a renal disease clinically characterized by progressive renal failure, severe proteinuria, hypoalbuminemia, hyperlipidemia and edema. Kidney biopsies show diffuse mesangial sclerosis, with small glomeruli, hypercellularity, increased extracellular matrix, and contracted/collapsed glomerular tufts surrounded by immat…	Rho GDI family	31.305	31.316	6	3	3	0.00444489	0.0110372	45	33	27	44	45	46	11	204	23207
Q99832	TCPH_HUMAN	CCT7	T-complex protein 1 subunit eta	32.6227	30.8995	32.2807	29.9739	32.1611	31.7341				binding of sperm to zona pellucida [GO:0007339];chaperone mediated protein folding independent of cofactor [GO:0051086];chaperone-mediated protein folding [GO:0061077];positive regulation of protein localization to Cajal body [GO:1904871];positive regulation of telomerase RNA localization to Cajal body [GO:1904874];positive regulation of telomere maintenance via telomerase [GO:0032212];protein fo…	cell body [GO:0044297];chaperonin-containing T-complex [GO:0005832];cytoplasm [GO:0005737];cytosol [GO:0005829];extracellular exosome [GO:0070062];microtubule [GO:0005874]	ATP binding [GO:0005524];ATP hydrolysis activity [GO:0016887];ATP-dependent protein folding chaperone [GO:0140662];identical protein binding [GO:0042802];protein folding chaperone [GO:0044183];unfolded protein binding [GO:0051082]		TCP-1 chaperonin family	31.9343	31.2897	6	3	3	0.308657	-0.644599	91	83	88	87	86	99	40	543	59367
P12004	PCNA_HUMAN	PCNA	Proliferating cell nuclear antigen	32.758	30.4978	31.9653	30.2891	31.7937	31.7485				base-excision repair, gap-filling [GO:0006287];cellular response to hydrogen peroxide [GO:0070301];cellular response to UV [GO:0034644];cellular response to xenobiotic stimulus [GO:0071466];epithelial cell differentiation [GO:0030855];estrous cycle [GO:0044849];heart development [GO:0007507];leading strand elongation [GO:0006272];liver regeneration [GO:0097421];mismatch repair [GO:0006298];mitoti…	centrosome [GO:0005813];chromatin [GO:0000785];chromosome, telomeric region [GO:0000781];cyclin-dependent protein kinase holoenzyme complex [GO:0000307];extracellular exosome [GO:0070062];male germ cell nucleus [GO:0001673];nuclear body [GO:0016604];nuclear lamina [GO:0005652];nuclear replication fork [GO:0043596];nucleoplasm [GO:0005654];nucleus [GO:0005634];PCNA complex [GO:0043626];PCNA-p21 co…	chromatin binding [GO:0003682];damaged DNA binding [GO:0003684];dinucleotide insertion or deletion binding [GO:0032139];DNA polymerase binding [GO:0070182];DNA polymerase processivity factor activity [GO:0030337];enzyme binding [GO:0019899];histone acetyltransferase binding [GO:0035035];identical protein binding [GO:0042802];MutLalpha complex binding [GO:0032405];nuclear estrogen receptor binding…	DISEASE: Ataxia-telangiectasia-like disorder 2 (ATLD2) [MIM:615919]: A neurodegenerative disorder due to defects in DNA excision repair. ATLD2 is characterized by developmental delay, ataxia, sensorineural hearing loss, short stature, cutaneous and ocular telangiectasia, and photosensitivity. {ECO:0000269|PubMed:24911150}. Note=The disease is caused by variants affecting the gene represented in t…	PCNA family	31.7404	31.2771	6	3	3	0.218327	-0.463279	53	64	62	77	71	66	18	261	28769
P22392	NDKB_HUMAN	NME2	Nucleoside diphosphate kinase B	33.5385	30.0988	32.5396	30.4151	32.202	31.1202				cell adhesion [GO:0007155];CTP biosynthetic process [GO:0006241];GTP biosynthetic process [GO:0006183];integrin-mediated signaling pathway [GO:0007229];negative regulation of apoptotic process [GO:0043066];nucleoside triphosphate biosynthetic process [GO:0009142];positive regulation of DNA-templated transcription [GO:0045893];positive regulation of epithelial cell proliferation [GO:0050679];posit…	cell periphery [GO:0071944];cytoplasm [GO:0005737];cytosol [GO:0005829];extracellular exosome [GO:0070062];extracellular region [GO:0005576];ficolin-1-rich granule lumen [GO:1904813];lamellipodium [GO:0030027];nucleus [GO:0005634];perinuclear region of cytoplasm [GO:0048471];ruffle [GO:0001726];secretory granule lumen [GO:0034774]	ATP binding [GO:0005524];DNA binding [GO:0003677];GDP binding [GO:0019003];G-quadruplex DNA binding [GO:0051880];identical protein binding [GO:0042802];metal ion binding [GO:0046872];nucleoside diphosphate kinase activity [GO:0004550];protein histidine kinase activity [GO:0004673];transcription coactivator activity [GO:0003713]		NDK family	32.059	31.2458	6	3	3	0.286323	-0.813147	28	21	28	26	29	27	11	152	17298
Q92598	HS105_HUMAN	HSPH1	Heat shock protein 105 kDa	32.8779	31.4309	32.0976	29.9411	31.9768	31.7795				chaperone cofactor-dependent protein refolding [GO:0051085];positive regulation of MHC class I biosynthetic process [GO:0045345];positive regulation of NK T cell activation [GO:0051135];protein folding [GO:0006457];response to unfolded protein [GO:0006986]	cytoplasm [GO:0005737];cytosol [GO:0005829];endocytic vesicle lumen [GO:0071682];extracellular exosome [GO:0070062];extracellular region [GO:0005576];microtubule [GO:0005874];nucleoplasm [GO:0005654];nucleus [GO:0005634];protein-containing complex [GO:0032991]	adenyl-nucleotide exchange factor activity [GO:0000774];alpha-tubulin binding [GO:0043014];ATP binding [GO:0005524];ATP-dependent protein folding chaperone [GO:0140662]		Heat shock protein 70 family	32.1355	31.2325	6	3	3	0.51327	-0.903004	66	58	76	69	79	67	41	858	96865
P07339	CATD_HUMAN	CTSD	Cathepsin D	31.4869	29.8557	29.5352	30.482	31.1918	31.969				antigen processing and presentation of exogenous peptide antigen via MHC class II [GO:0019886];autophagosome assembly [GO:0000045];insulin catabolic process [GO:1901143];insulin receptor recycling [GO:0038020];lipoprotein catabolic process [GO:0042159];positive regulation of apoptotic process [GO:0043065];positive regulation of cysteine-type endopeptidase activity involved in apoptotic process [G…	collagen-containing extracellular matrix [GO:0062023];endosome lumen [GO:0031904];endosome membrane [GO:0010008];extracellular exosome [GO:0070062];extracellular region [GO:0005576];extracellular space [GO:0005615];ficolin-1-rich granule lumen [GO:1904813];lysosomal lumen [GO:0043202];lysosomal membrane [GO:0005765];lysosome [GO:0005764];melanosome [GO:0042470];membrane raft [GO:0045121];specific…	aspartic-type endopeptidase activity [GO:0004190];aspartic-type peptidase activity [GO:0070001];cysteine-type endopeptidase activity [GO:0004197];peptidase activity [GO:0008233]	DISEASE: Ceroid lipofuscinosis, neuronal, 10 (CLN10) [MIM:610127]: A form of neuronal ceroid lipofuscinosis with onset at birth or early childhood. Neuronal ceroid lipofuscinoses are progressive neurodegenerative, lysosomal storage diseases characterized by intracellular accumulation of autofluorescent liposomal material, and clinically by seizures, dementia, visual loss, and/or cerebral atrophy.…	Peptidase A1 family	30.2926	31.2143	6	3	3	0.550314	0.921699	31	38	20	48	39	56	17	412	44552
P63241	IF5A1_HUMAN	EIF5A	Eukaryotic translation initiation factor 5A-1	33.8556	30.6579	32.653	30.2664	31.738	31.494				cellular response to virus [GO:0098586];positive regulation of intrinsic apoptotic signaling pathway by p53 class mediator [GO:1902255];positive regulation of transcription by RNA polymerase II [GO:0045944];positive regulation of translational elongation [GO:0045901];positive regulation of translational termination [GO:0045905];translational elongation [GO:0006414];tumor necrosis factor-mediated …	annulate lamellae [GO:0005642];cytoplasm [GO:0005737];cytosol [GO:0005829];endoplasmic reticulum membrane [GO:0005789];membrane [GO:0016020];nuclear pore [GO:0005643];nucleus [GO:0005634]	ribosome binding [GO:0043022];RNA binding [GO:0003723];translation elongation factor activity [GO:0003746];U6 snRNA binding [GO:0017070]	DISEASE: Faundes-Banka syndrome (FABAS) [MIM:619376]: An autosomal dominant disorder characterized by variable combinations of developmental delay, microcephaly, micrognathia and dysmorphic features. {ECO:0000269|PubMed:33547280}. Note=The disease is caused by variants affecting the gene represented in this entry.	EIF-5A family	32.3888	31.1661	6	3	3	0.517113	-1.22271	72	106	75	87	77	82	22	154	16832
P10599	THIO_HUMAN	TXN	Thioredoxin	32.8875	30.2913	32.3372	30.4856	31.261	31.7013				cell redox homeostasis [GO:0045454];cellular detoxification of hydrogen peroxide [GO:0061692];negative regulation of protein export from nucleus [GO:0046826];negative regulation of transcription by RNA polymerase II [GO:0000122];positive regulation of DNA binding [GO:0043388];positive regulation of peptidyl-cysteine S-nitrosylation [GO:2000170];positive regulation of peptidyl-serine phosphorylati…	cytoplasm [GO:0005737];cytosol [GO:0005829];extracellular exosome [GO:0070062];extracellular region [GO:0005576];nucleoplasm [GO:0005654];nucleus [GO:0005634]	protein homodimerization activity [GO:0042803];protein-disulfide reductase (NAD(P)H) activity [GO:0047134];protein-disulfide reductase activity [GO:0015035];RNA binding [GO:0003723];thioredoxin-disulfide reductase (NADPH) activity [GO:0004791]		Thioredoxin family	31.8386	31.1493	6	3	3	0.327306	-0.689336	24	28	30	22	22	30	13	105	11737
P34932	HSP74_HUMAN	HSPA4	Heat shock 70 kDa protein 4	33.3104	30.3703	32.3832	29.9865	31.9108	31.4882				chaperone-mediated protein complex assembly [GO:0051131];protein folding [GO:0006457];protein insertion into mitochondrial outer membrane [GO:0045040];response to unfolded protein [GO:0006986]	cytosol [GO:0005829];extracellular exosome [GO:0070062];mitochondrion [GO:0005739];nucleus [GO:0005634]	adenyl-nucleotide exchange factor activity [GO:0000774];ATP binding [GO:0005524];ATP-dependent protein folding chaperone [GO:0140662]		Heat shock protein 70 family	32.0213	31.1285	6	3	3	0.355142	-0.892829	88	61	90	62	75	73	37	840	94331
P05023	AT1A1_HUMAN	ATP1A1	Sodium/potassium-transporting ATPase subunit alpha-1	32.3927	30.499	31.5028	29.9471	31.7512	31.6675				cardiac muscle cell action potential involved in contraction [GO:0086002];cell communication by electrical coupling involved in cardiac conduction [GO:0086064];cellular response to steroid hormone stimulus [GO:0071383];establishment or maintenance of transmembrane electrochemical gradient [GO:0010248];intracellular potassium ion homeostasis [GO:0030007];intracellular sodium ion homeostasis [GO:00…	apical plasma membrane [GO:0016324];axon [GO:0030424];basolateral plasma membrane [GO:0016323];endoplasmic reticulum [GO:0005783];extracellular exosome [GO:0070062];extracellular vesicle [GO:1903561];Golgi apparatus [GO:0005794];lateral plasma membrane [GO:0016328];melanosome [GO:0042470];membrane [GO:0016020];membrane raft [GO:0045121];organelle membrane [GO:0031090];photoreceptor inner segment …	ATP binding [GO:0005524];ATP hydrolysis activity [GO:0016887];phosphatase activity [GO:0016791];potassium ion binding [GO:0030955];protein heterodimerization activity [GO:0046982];protein-folding chaperone binding [GO:0051087];P-type sodium:potassium-exchanging transporter activity [GO:0005391];sodium ion binding [GO:0031402];steroid hormone binding [GO:1990239];transmembrane transporter binding …	DISEASE: Charcot-Marie-Tooth disease, axonal, 2DD (CMT2DD) [MIM:618036]: A dominant axonal form of Charcot-Marie-Tooth disease, a disorder of the peripheral nervous system, characterized by progressive weakness and atrophy, initially of the peroneal muscles and later of the distal muscles of the arms. Charcot-Marie-Tooth disease is classified in two main groups on the basis of electrophysiologic …	Cation transport ATPase (P-type) (TC 3.A.3) family, Type IIC subfamily	31.4648	31.1219	6	3	3	0.160292	-0.342881	50	68	45	67	70	73	36	1023	112896
P18669	PGAM1_HUMAN	PGAM1	Phosphoglycerate mutase 1	33.387	30.8239	32.7597	29.8601	32.1907	31.3139				canonical glycolysis [GO:0061621];gluconeogenesis [GO:0006094]	cytoplasm [GO:0005737];cytosol [GO:0005829];extracellular exosome [GO:0070062];extracellular region [GO:0005576];ficolin-1-rich granule lumen [GO:1904813];membrane [GO:0016020];secretory granule lumen [GO:0034774]	2,3-bisphosphoglycerate-dependent phosphoglycerate mutase activity [GO:0046538];bisphosphoglycerate mutase activity [GO:0004082];hydrolase activity [GO:0016787];phosphoglycerate mutase activity [GO:0004619];protein kinase binding [GO:0019901]		Phosphoglycerate mutase family, BPG-dependent PGAM subfamily	32.3235	31.1216	6	3	3	0.512478	-1.20194	55	53	64	53	52	44	18	254	28804
P16070	CD44_HUMAN	CD44	CD44 antigen	32.9836	29.8837	31.4466	30.9505	30.7441	31.6696				cartilage development [GO:0051216];cell adhesion [GO:0007155];cell migration [GO:0016477];cell-cell adhesion [GO:0098609];cell-matrix adhesion [GO:0007160];cellular response to fibroblast growth factor stimulus [GO:0044344];cytokine-mediated signaling pathway [GO:0019221];hyaluronan catabolic process [GO:0030214];inflammatory response [GO:0006954];monocyte aggregation [GO:0070487];negative regula…	apical plasma membrane [GO:0016324];basolateral plasma membrane [GO:0016323];cell projection [GO:0042995];cell surface [GO:0009986];cytosol [GO:0005829];extracellular exosome [GO:0070062];focal adhesion [GO:0005925];Golgi apparatus [GO:0005794];lamellipodium membrane [GO:0031258];macrophage migration inhibitory factor receptor complex [GO:0035692];microvillus [GO:0005902];plasma membrane [GO:0005…	collagen binding [GO:0005518];hyaluronic acid binding [GO:0005540];transmembrane signaling receptor activity [GO:0004888]			31.438	31.1214	6	3	3	0.123423	-0.316624	31	31	19	45	31	42	13	742	81538
P56537	IF6_HUMAN	EIF6	Eukaryotic translation initiation factor 6	32.8834	30.3538	31.77	29.9993	31.8664	31.4437				assembly of large subunit precursor of preribosome [GO:1902626];cytosolic ribosome assembly [GO:0042256];maturation of 5.8S rRNA [GO:0000460];maturation of LSU-rRNA [GO:0000470];miRNA-mediated gene silencing by inhibition of translation [GO:0035278];miRNA-mediated post-transcriptional gene silencing [GO:0035195];positive regulation of translation [GO:0045727];regulation of fatty acid biosynthetic…	cytoplasm [GO:0005737];cytosol [GO:0005829];extracellular exosome [GO:0070062];lamin filament [GO:0005638];nucleolus [GO:0005730];nucleoplasm [GO:0005654];nucleus [GO:0005634];preribosome, large subunit precursor [GO:0030687];synapse [GO:0045202]	ribosomal large subunit binding [GO:0043023];ribosome binding [GO:0043022];translation initiation factor activity [GO:0003743]		EIF-6 family	31.6691	31.1031	6	3	3	0.241349	-0.565928	35	40	37	28	45	48	11	245	26599
P60866	RS20_HUMAN	RPS20	Small ribosomal subunit protein uS10	33.0614	30.8348	32.647	30.0277	32.0535	31.2163				cytoplasmic translation [GO:0002181];positive regulation of signal transduction by p53 class mediator [GO:1901798];translation [GO:0006412]	cytoplasm [GO:0005737];cytosol [GO:0005829];cytosolic ribosome [GO:0022626];cytosolic small ribosomal subunit [GO:0022627];extracellular exosome [GO:0070062];membrane [GO:0016020];nucleoplasm [GO:0005654];synapse [GO:0045202]	MDM2/MDM4 family protein binding [GO:0097371];RNA binding [GO:0003723];structural constituent of ribosome [GO:0003735];ubiquitin ligase inhibitor activity [GO:1990948]		Universal ribosomal protein uS10 family	32.1811	31.0992	6	3	3	0.52819	-1.0819	24	20	22	21	21	19	5	119	13373
P15924	DESP_HUMAN	DSP	Desmoplakin	30.9763	31.3463	30.2542	29.9637	32.11	31.2234				adherens junction organization [GO:0034332];bundle of His cell-Purkinje myocyte adhesion involved in cell communication [GO:0086073];cell-cell adhesion [GO:0098609];desmosome organization [GO:0002934];epidermis development [GO:0008544];epithelial cell-cell adhesion [GO:0090136];intermediate filament cytoskeleton organization [GO:0045104];intermediate filament organization [GO:0045109];keratinocyt…	adherens junction [GO:0005912];basolateral plasma membrane [GO:0016323];cornified envelope [GO:0001533];cytoplasm [GO:0005737];desmosome [GO:0030057];extracellular exosome [GO:0070062];fascia adherens [GO:0005916];ficolin-1-rich granule membrane [GO:0101003];intercalated disc [GO:0014704];intermediate filament [GO:0005882];nucleus [GO:0005634];plasma membrane [GO:0005886]	cell adhesive protein binding involved in bundle of His cell-Purkinje myocyte communication [GO:0086083];protein kinase C binding [GO:0005080];RNA binding [GO:0003723];scaffold protein binding [GO:0097110];structural constituent of cytoskeleton [GO:0005200];structural molecule activity [GO:0005198]	DISEASE: Arrhythmogenic right ventricular dysplasia, familial, 8 (ARVD8) [MIM:607450]: A congenital heart disease characterized by infiltration of adipose and fibrous tissue into the right ventricle and loss of myocardial cells, resulting in ventricular and supraventricular arrhythmias. {ECO:0000269|PubMed:12373648, ECO:0000269|PubMed:15941723, ECO:0000269|PubMed:20031617}. Note=The disease is ca…	Plakin or cytolinker family	30.8589	31.099	6	3	3	0.1255	0.240084	48	119	39	94	139	83	86	2871	331774
P04439	HLAA_HUMAN	HLA-A	HLA class I histocompatibility antigen, A alpha chain	33.2835	30.7413	32.5074	29.9622	32.013	31.3154				antibacterial humoral response [GO:0019731];antigen processing and presentation of endogenous peptide antigen via MHC class I [GO:0019885];antigen processing and presentation of endogenous peptide antigen via MHC class I via ER pathway, TAP-dependent [GO:0002485];antigen processing and presentation of endogenous peptide antigen via MHC class I via ER pathway, TAP-independent [GO:0002486];antigen …	cell surface [GO:0009986];early endosome membrane [GO:0031901];endoplasmic reticulum [GO:0005783];endoplasmic reticulum exit site [GO:0070971];endoplasmic reticulum membrane [GO:0005789];ER to Golgi transport vesicle membrane [GO:0012507];external side of plasma membrane [GO:0009897];extracellular exosome [GO:0070062];extracellular space [GO:0005615];Golgi apparatus [GO:0005794];Golgi medial cist…	beta-2-microglobulin binding [GO:0030881];CD8 receptor binding [GO:0042610];peptide antigen binding [GO:0042605];RNA binding [GO:0003723];signaling receptor binding [GO:0005102];T cell receptor binding [GO:0042608];TAP binding [GO:0046977];TAP complex binding [GO:0062061]	DISEASE: Note=Allele A*03:01 is associated with increased susceptibility to multiple sclerosis (MS), an autoimmune disease of the central nervous system (PubMed:10746785). May contribute to the initiation phase of the disease by presenting myelin PLP1 self-peptide (KLIETYFSK) to autoreactive CD8-positive T cells capable of initiating the first autoimmune attacks (PubMed:18953350). {ECO:0000269|Pu…	MHC class I family	32.1774	31.0969	6	3	3	0.488307	-1.08048	62	40	56	39	37	37	25	365	40841
P05141	ADT2_HUMAN	SLC25A5	ADP/ATP translocase 2	33.3699	31.05	32.8158	30.0431	31.673	31.5716				adaptive thermogenesis [GO:1990845];adenine nucleotide transport [GO:0051503];B cell differentiation [GO:0030183];cellular response to leukemia inhibitory factor [GO:1990830];chromosome segregation [GO:0007059];erythrocyte differentiation [GO:0030218];mitochondrial ADP transmembrane transport [GO:0140021];mitochondrial ATP transmembrane transport [GO:1990544];negative regulation of mitochondrial …	membrane [GO:0016020];mitochondrial inner membrane [GO:0005743];mitochondrial nucleoid [GO:0042645];mitochondrial permeability transition pore complex [GO:0005757];mitochondrion [GO:0005739];MMXD complex [GO:0071817];nucleus [GO:0005634];plasma membrane [GO:0005886]	adenine nucleotide transmembrane transporter activity [GO:0000295];adenine transmembrane transporter activity [GO:0015207];ATP:ADP antiporter activity [GO:0005471];oxidative phosphorylation uncoupler activity [GO:0017077];proton transmembrane transporter activity [GO:0015078];RNA binding [GO:0003723];ubiquitin protein ligase binding [GO:0031625]		Mitochondrial carrier (TC 2.A.29) family	32.4119	31.0959	6	3	3	0.683183	-1.31599	45	41	50	32	33	33	15	298	32852
P08133	ANXA6_HUMAN	ANXA6	Annexin A6	33.269	30.899	32.0897	30.0464	31.497	31.7268				apoptotic signaling pathway [GO:0097190];calcium ion transport [GO:0006816];mitochondrial calcium ion homeostasis [GO:0051560];monoatomic ion transmembrane transport [GO:0034220];negative regulation of sequestering of calcium ion [GO:0051283];regulation of muscle contraction [GO:0006937]	collagen-containing extracellular matrix [GO:0062023];cytoplasm [GO:0005737];extracellular exosome [GO:0070062];focal adhesion [GO:0005925];late endosome membrane [GO:0031902];lysosomal membrane [GO:0005765];melanosome [GO:0042470];membrane [GO:0016020];mitochondrion [GO:0005739];perinuclear region of cytoplasm [GO:0048471];sarcolemma [GO:0042383];vesicle membrane [GO:0012506]	calcium ion binding [GO:0005509];calcium-dependent phospholipid binding [GO:0005544];calcium-dependent protein binding [GO:0048306];cholesterol binding [GO:0015485];GTP binding [GO:0005525];identical protein binding [GO:0042802];ligand-gated monoatomic ion channel activity [GO:0015276];lipid binding [GO:0008289];phosphatidylserine binding [GO:0001786]		Annexin family	32.0859	31.0901	6	3	3	0.50473	-0.995811	85	66	68	49	50	76	36	673	75873
P30050	RL12_HUMAN	RPL12	Large ribosomal subunit protein uL11	32.7631	30.8125	32.3059	29.9742	31.9882	31.2886				cytoplasmic translation [GO:0002181];translation [GO:0006412]	cytoplasm [GO:0005737];cytosol [GO:0005829];cytosolic large ribosomal subunit [GO:0022625];cytosolic ribosome [GO:0022626];extracellular exosome [GO:0070062];focal adhesion [GO:0005925];membrane [GO:0016020];nucleolus [GO:0005730];postsynaptic density [GO:0014069]	large ribosomal subunit rRNA binding [GO:0070180];RNA binding [GO:0003723];structural constituent of ribosome [GO:0003735]		Universal ribosomal protein uL11 family	31.9605	31.0837	6	3	3	0.453018	-0.876857	25	32	29	23	23	26	12	165	17819
Q07020	RL18_HUMAN	RPL18	Large ribosomal subunit protein eL18	32.8438	30.9738	32.3351	29.4839	31.9625	31.7224				cytoplasmic translation [GO:0002181];translation [GO:0006412]	cytoplasm [GO:0005737];cytosol [GO:0005829];cytosolic large ribosomal subunit [GO:0022625];cytosolic ribosome [GO:0022626];endoplasmic reticulum [GO:0005783];focal adhesion [GO:0005925];membrane [GO:0016020];nucleolus [GO:0005730];nucleus [GO:0005634];rough endoplasmic reticulum [GO:0005791]	RNA binding [GO:0003723];structural constituent of ribosome [GO:0003735]	DISEASE: Diamond-Blackfan anemia 18 (DBA18) [MIM:618310]: A form of Diamond-Blackfan anemia, a congenital non-regenerative hypoplastic anemia that usually presents early in infancy. Diamond-Blackfan anemia is characterized by a moderate to severe macrocytic anemia, erythroblastopenia, and an increased risk of malignancy. 30 to 40% of Diamond-Blackfan anemia patients present with short stature and…	Eukaryotic ribosomal protein eL18 family	32.0509	31.0563	6	3	3	0.441671	-0.994605	25	32	27	25	26	23	10	188	21634
P35232	PHB1_HUMAN	PHB1	Prohibitin 1	32.7999	30.5316	31.9216	30.0649	31.8223	31.2674				antiviral innate immune response [GO:0140374];B cell activation [GO:0042113];cellular response to interleukin-6 [GO:0071354];DNA biosynthetic process [GO:0071897];epigenetic regulation of gene expression [GO:0040029];mitochondrion organization [GO:0007005];modulation by host of viral RNA genome replication [GO:0044830];negative regulation of androgen receptor signaling pathway [GO:0060766];negati…	cell surface [GO:0009986];cytoplasm [GO:0005737];early endosome [GO:0005769];extracellular exosome [GO:0070062];membrane [GO:0016020];mitochondrial inner membrane [GO:0005743];mitochondrial prohibitin complex [GO:0035632];mitochondrion [GO:0005739];nucleoplasm [GO:0005654];nucleus [GO:0005634];plasma membrane [GO:0005886]	complement component C3a binding [GO:0001850];complement component C3b binding [GO:0001851];enzyme binding [GO:0019899];histone deacetylase binding [GO:0042826];protein heterodimerization activity [GO:0046982];proteinase activated receptor binding [GO:0031871];transcription corepressor activity [GO:0003714]		Prohibitin family	31.7511	31.0515	6	3	3	0.345193	-0.699521	46	46	46	52	54	51	19	272	29804
Q13813	SPTN1_HUMAN	SPTAN1	Spectrin alpha chain, non-erythrocytic 1	32.7364	30.3596	32.3782	30.305	31.6536	31.1902				actin cytoskeleton organization [GO:0030036];actin filament capping [GO:0051693]	cell junction [GO:0030054];cell projection [GO:0042995];cortical actin cytoskeleton [GO:0030864];cytosol [GO:0005829];extracellular exosome [GO:0070062];extracellular region [GO:0005576];extracellular vesicle [GO:1903561];intracellular membrane-bounded organelle [GO:0043231];membrane [GO:0016020];microtubule cytoskeleton [GO:0015630];plasma membrane [GO:0005886];specific granule lumen [GO:0035580…	actin binding [GO:0003779];actin filament binding [GO:0051015];cadherin binding [GO:0045296];calcium ion binding [GO:0005509];calmodulin binding [GO:0005516];structural constituent of cytoskeleton [GO:0005200]	DISEASE: Developmental and epileptic encephalopathy 5 (DEE5) [MIM:613477]: A disorder characterized by seizures associated with hypsarrhythmia, profound intellectual disability with lack of visual attention and speech development, as well as spastic quadriplegia. {ECO:0000269|PubMed:20493457, ECO:0000269|PubMed:22429196, ECO:0000269|PubMed:22656320, ECO:0000269|PubMed:27864847, ECO:0000269|PubMed…	Spectrin family	31.8247	31.0496	6	3	3	0.389541	-0.775162	116	78	133	93	101	97	91	2472	284539
Q13162	PRDX4_HUMAN	PRDX4	Peroxiredoxin-4	32.6871	30.1818	32.128	29.9908	31.6947	31.3884				cell redox homeostasis [GO:0045454];cellular response to stress [GO:0033554];extracellular matrix organization [GO:0030198];hydrogen peroxide catabolic process [GO:0042744];I-kappaB phosphorylation [GO:0007252];male gonad development [GO:0008584];negative regulation of male germ cell proliferation [GO:2000255];protein maturation by protein folding [GO:0022417];response to oxidative stress [GO:000…	cytosol [GO:0005829];endoplasmic reticulum [GO:0005783];extracellular exosome [GO:0070062];extracellular region [GO:0005576];ficolin-1-rich granule lumen [GO:1904813];nucleus [GO:0005634];secretory granule lumen [GO:0034774]	identical protein binding [GO:0042802];molecular adaptor activity [GO:0060090];molecular sequestering activity [GO:0140313];thioredoxin peroxidase activity [GO:0008379]		Peroxiredoxin family, AhpC/Prx1 subfamily	31.6656	31.0246	6	3	3	0.279403	-0.640981	46	26	47	27	33	32	17	271	30540
O00303	EIF3F_HUMAN	EIF3F	Eukaryotic translation initiation factor 3 subunit F	31.8899	28.6719	30.8137	29.8205	31.214	32.0344				formation of cytoplasmic translation initiation complex [GO:0001732];IRES-dependent viral translational initiation [GO:0075522];proteolysis [GO:0006508];translational initiation [GO:0006413]	cytosol [GO:0005829];eukaryotic 43S preinitiation complex [GO:0016282];eukaryotic 48S preinitiation complex [GO:0033290];eukaryotic translation initiation factor 3 complex [GO:0005852];eukaryotic translation initiation factor 3 complex, eIF3m [GO:0071541];membrane [GO:0016020];synapse [GO:0045202]	cysteine-type deubiquitinase activity [GO:0004843];identical protein binding [GO:0042802];metal-dependent deubiquitinase activity [GO:0140492];translation initiation factor activity [GO:0003743];translation initiation factor binding [GO:0031369]	DISEASE: Intellectual developmental disorder, autosomal recessive 67 (MRT67) [MIM:618295]: A form of intellectual disability, a disorder characterized by significantly below average general intellectual functioning associated with impairments in adaptive behavior and manifested during the developmental period. Some MRT67 patients manifest seizures and sensorineural hearing loss. {ECO:0000269|PubM…	EIF-3 subunit F family	30.4585	31.023	6	3	3	0.188435	0.564464	31	21	27	27	22	26	9	357	37564
P40121	CAPG_HUMAN	CAPG	Macrophage-capping protein	32.3347	29.6527	31.9599	29.9598	31.5045	31.5639				actin filament severing [GO:0051014];actin polymerization or depolymerization [GO:0008154];barbed-end actin filament capping [GO:0051016];cell projection assembly [GO:0030031];central nervous system development [GO:0007417];protein-containing complex assembly [GO:0065003]	actin cytoskeleton [GO:0015629];centriole [GO:0005814];cytoplasm [GO:0005737];extracellular exosome [GO:0070062];F-actin capping protein complex [GO:0008290];Flemming body [GO:0090543];lamellipodium [GO:0030027];melanosome [GO:0042470];mitotic spindle [GO:0072686];nucleolus [GO:0005730];nucleoplasm [GO:0005654];nucleus [GO:0005634];ruffle [GO:0001726]	actin filament binding [GO:0051015];cadherin binding [GO:0045296];phosphatidylinositol-4,5-bisphosphate binding [GO:0005546];protein domain specific binding [GO:0019904];protein-containing complex binding [GO:0044877]		Villin/gelsolin family	31.3158	31.0094	6	3	3	0.112231	-0.306387	46	36	62	55	55	54	14	348	38499
P62826	RAN_HUMAN	RAN	GTP-binding nuclear protein Ran	33.3256	30.6794	32.3736	30.0297	31.8316	31.1362				actin cytoskeleton organization [GO:0030036];cell division [GO:0051301];cellular response to mineralocorticoid stimulus [GO:0071389];DNA metabolic process [GO:0006259];GTP metabolic process [GO:0046039];hippocampus development [GO:0021766];mitotic cell cycle [GO:0000278];mitotic sister chromatid segregation [GO:0000070];mitotic spindle organization [GO:0007052];positive regulation of protein bind…	centriole [GO:0005814];chromatin [GO:0000785];cytoplasm [GO:0005737];cytosol [GO:0005829];extracellular exosome [GO:0070062];male germ cell nucleus [GO:0001673];manchette [GO:0002177];melanosome [GO:0042470];membrane [GO:0016020];midbody [GO:0030496];nuclear envelope [GO:0005635];nuclear pore [GO:0005643];nucleolus [GO:0005730];nucleoplasm [GO:0005654];nucleus [GO:0005634];protein-containing comp…	cadherin binding [GO:0045296];chromatin binding [GO:0003682];dynein intermediate chain binding [GO:0045505];G protein activity [GO:0003925];GDP binding [GO:0019003];GTP binding [GO:0005525];GTPase activity [GO:0003924];importin-alpha family protein binding [GO:0061676];magnesium ion binding [GO:0000287];protein domain specific binding [GO:0019904];protein heterodimerization activity [GO:0046982];…		Small GTPase superfamily, Ran family	32.1262	30.9992	6	3	3	0.530993	-1.12704	32	38	34	28	27	24	16	216	24423
O75396	SC22B_HUMAN	SEC22B	Vesicle-trafficking protein SEC22b	32.5468	29.939	31.7359	29.7267	31.7162	31.5094				endoplasmic reticulum to Golgi vesicle-mediated transport [GO:0006888];negative regulation of autophagosome assembly [GO:1902902];positive regulation of protein catabolic process [GO:0045732];protein transport [GO:0015031];retrograde vesicle-mediated transport, Golgi to endoplasmic reticulum [GO:0006890];vesicle fusion with Golgi apparatus [GO:0048280]	endoplasmic reticulum membrane [GO:0005789];endoplasmic reticulum-Golgi intermediate compartment [GO:0005793];endoplasmic reticulum-Golgi intermediate compartment membrane [GO:0033116];ER to Golgi transport vesicle membrane [GO:0012507];Golgi membrane [GO:0000139];melanosome [GO:0042470];phagocytic vesicle membrane [GO:0030670];SNARE complex [GO:0031201];transport vesicle [GO:0030133]	SNAP receptor activity [GO:0005484]		Synaptobrevin family	31.4072	30.9841	6	3	3	0.159327	-0.423111	42	40	38	39	43	48	15	215	24741
P45880	VDAC2_HUMAN	VDAC2	Voltage-dependent anion-selective channel protein 2	32.0043	30.2561	31.6588	29.8587	31.6815	31.3756				binding of sperm to zona pellucida [GO:0007339];mitochondrial outer membrane permeabilization [GO:0097345];mitochondrial transmembrane transport [GO:1990542];monoatomic anion transport [GO:0006820];negative regulation of intrinsic apoptotic signaling pathway [GO:2001243];negative regulation of protein polymerization [GO:0032272];phospholipid translocation [GO:0045332]	acrosomal vesicle [GO:0001669];membrane [GO:0016020];membrane raft [GO:0045121];mitochondrial membrane [GO:0031966];mitochondrial nucleoid [GO:0042645];mitochondrial outer membrane [GO:0005741];mitochondrion [GO:0005739];nucleus [GO:0005634];pore complex [GO:0046930];sperm midpiece [GO:0097225]	ATP binding [GO:0005524];ceramide binding [GO:0097001];cholesterol binding [GO:0015485];oxysterol binding [GO:0008142];phosphatidylcholine binding [GO:0031210];phospholipid scramblase activity [GO:0017128];porin activity [GO:0015288];voltage-gated monoatomic anion channel activity [GO:0008308]		Eukaryotic mitochondrial porin family	31.3064	30.9719	6	3	3	0.161803	-0.334462	19	20	22	22	23	20	10	294	31567
P49327	FAS_HUMAN	FASN	Fatty acid synthase	33.8793	31.0412	33.3854	29.7428	32.0916	31.0591				cellular response to interleukin-4 [GO:0071353];establishment of endothelial intestinal barrier [GO:0090557];ether lipid biosynthetic process [GO:0008611];fatty acid biosynthetic process [GO:0006633];fatty acid metabolic process [GO:0006631];fatty-acyl-CoA biosynthetic process [GO:0046949];glandular epithelial cell development [GO:0002068];inflammatory response [GO:0006954];mammary gland developm…	cytoplasm [GO:0005737];cytosol [GO:0005829];extracellular exosome [GO:0070062];glycogen granule [GO:0042587];Golgi apparatus [GO:0005794];melanosome [GO:0042470];membrane [GO:0016020];plasma membrane [GO:0005886]	(3R)-hydroxyacyl-[acyl-carrier-protein] dehydratase activity [GO:0019171];[acyl-carrier-protein] S-acetyltransferase activity [GO:0004313];[acyl-carrier-protein] S-malonyltransferase activity [GO:0004314];3-oxoacyl-[acyl-carrier-protein] reductase (NADPH) activity [GO:0004316];3-oxoacyl-[acyl-carrier-protein] synthase activity [GO:0004315];cadherin binding [GO:0045296];enoyl-[acyl-carrier-protein…			32.7687	30.9645	6	3	3	0.747415	-1.80413	152	101	145	67	87	61	80	2511	273427
Q15417	CNN3_HUMAN	CNN3	Calponin-3	31.9315	30.315	31.8973	29.9133	31.5431	31.3955				actin filament organization [GO:0007015];actomyosin structure organization [GO:0031032];epithelial cell differentiation [GO:0030855]	actin cytoskeleton [GO:0015629];adherens junction [GO:0005912];cytosol [GO:0005829];focal adhesion [GO:0005925]	actin filament binding [GO:0051015];cadherin binding involved in cell-cell adhesion [GO:0098641];calmodulin binding [GO:0005516]		Calponin family	31.3812	30.9506	6	3	3	0.226007	-0.430622	32	36	45	39	39	40	13	329	36414
Q99714	HCD2_HUMAN	HSD17B10	3-hydroxyacyl-CoA dehydrogenase type-2	31.8862	29.8437	31.3299	29.2081	30.9942	32.6482				androgen metabolic process [GO:0008209];bile acid biosynthetic process [GO:0006699];brexanolone metabolic process [GO:0062173];C21-steroid hormone metabolic process [GO:0008207];estrogen metabolic process [GO:0008210];fatty acid beta-oxidation [GO:0006635];fatty acid metabolic process [GO:0006631];isoleucine catabolic process [GO:0006550];lipid metabolic process [GO:0006629];mitochondrial tRNA 3'…	cytoplasm [GO:0005737];mitochondrial matrix [GO:0005759];mitochondrial nucleoid [GO:0042645];mitochondrial ribonuclease P complex [GO:0030678];mitochondrion [GO:0005739];plasma membrane [GO:0005886];tRNA methyltransferase complex [GO:0043527]	17-beta-hydroxysteroid dehydrogenase (NAD+) activity [GO:0044594];3-hydroxy-2-methylbutyryl-CoA dehydrogenase activity [GO:0047015];3-hydroxyacyl-CoA dehydrogenase activity [GO:0003857];androstan-3-alpha,17-beta-diol dehydrogenase activity [GO:0047044];chenodeoxycholate 7-alpha-dehydrogenase (NAD+) activity [GO:0106281];cholate 7-alpha-dehydrogenase activity [GO:0008709];estradiol 17-beta-dehydro…	DISEASE: HSD10 mitochondrial disease (HSD10MD) [MIM:300438]: An X-linked multisystemic disorder with highly variable severity. Age at onset ranges from the neonatal period to early childhood. Features include progressive neurodegeneration, psychomotor retardation, loss of mental and motor skills, seizures, cardiomyopathy, and visual and hearing impairment. Some patients manifest lactic acidosis a…	Short-chain dehydrogenases/reductases (SDR) family	31.0199	30.9501	6	3	3	0.0199401	-0.069788	33	29	47	49	40	30	15	261	26923
P31947	1433S_HUMAN	SFN	14-3-3 protein sigma	32.067	30.1567	30.9799	30.0489	31.5231	31.2769				cAMP/PKA signal transduction [GO:0141156];establishment of skin barrier [GO:0061436];intrinsic apoptotic signaling pathway in response to DNA damage [GO:0008630];keratinization [GO:0031424];keratinocyte development [GO:0003334];keratinocyte proliferation [GO:0043616];negative regulation of innate immune response [GO:0045824];negative regulation of keratinocyte proliferation [GO:0010839];negative …	cytoplasm [GO:0005737];cytosol [GO:0005829];extracellular exosome [GO:0070062];extracellular space [GO:0005615];nucleus [GO:0005634]	cadherin binding [GO:0045296];identical protein binding [GO:0042802];phosphoserine residue binding [GO:0050815];protein kinase binding [GO:0019901];protein kinase C inhibitor activity [GO:0008426];protein sequestering activity [GO:0140311]		14-3-3 family	31.0679	30.9496	6	3	3	0.0570015	-0.118235	51	54	47	54	49	57	21	248	27774
P51149	RAB7A_HUMAN	RAB7A	Ras-related protein Rab-7a	33.0362	30.4686	32.3539	29.7614	31.6958	31.3615				autophagosome assembly [GO:0000045];bone resorption [GO:0045453];early endosome to late endosome transport [GO:0045022];endocytosis [GO:0006897];endosome to lysosome transport [GO:0008333];endosome to plasma membrane protein transport [GO:0099638];epidermal growth factor catabolic process [GO:0007174];establishment of vesicle localization [GO:0051650];intracellular transport [GO:0046907];lipid ca…	alveolar lamellar body [GO:0097208];autophagosome membrane [GO:0000421];cytosol [GO:0005829];endosome membrane [GO:0010008];extracellular exosome [GO:0070062];glutamatergic synapse [GO:0098978];Golgi apparatus [GO:0005794];late endosome [GO:0005770];late endosome membrane [GO:0031902];lipid droplet [GO:0005811];lysosomal membrane [GO:0005765];lysosome [GO:0005764];melanosome membrane [GO:0033162]…	G protein activity [GO:0003925];GDP binding [GO:0019003];GTP binding [GO:0005525];GTPase activity [GO:0003924];retromer complex binding [GO:1905394];small GTPase binding [GO:0031267]	DISEASE: Charcot-Marie-Tooth disease, axonal, 2B (CMT2B) [MIM:600882]: A dominant axonal form of Charcot-Marie-Tooth disease, a disorder of the peripheral nervous system, characterized by progressive weakness and atrophy, initially of the peroneal muscles and later of the distal muscles of the arms. Charcot-Marie-Tooth disease is classified in two main groups on the basis of electrophysiologic pr…	Small GTPase superfamily, Rab family	31.9529	30.9395	6	3	3	0.4482	-1.01335	46	39	43	42	38	34	17	207	23490
Q96AE4	FUBP1_HUMAN	FUBP1	Far upstream element-binding protein 1	32.6621	30.352	31.9369	30.0507	31.4337	31.2694				positive regulation of gene expression [GO:0010628];regulation of transcription by RNA polymerase II [GO:0006357]	cytoplasm [GO:0005737];nucleoplasm [GO:0005654];nucleus [GO:0005634]	mRNA binding [GO:0003729];RNA binding [GO:0003723];single-stranded DNA binding [GO:0003697]			31.6503	30.9179	6	3	3	0.380031	-0.732372	56	53	45	48	48	49	25	644	67560
Q15233	NONO_HUMAN	NONO	Non-POU domain-containing octamer-binding protein	32.7731	30.3537	31.8773	29.7863	31.9262	30.9909				activation of innate immune response [GO:0002218];circadian rhythm [GO:0007623];DNA recombination [GO:0006310];DNA repair [GO:0006281];innate immune response [GO:0045087];mRNA processing [GO:0006397];negative regulation of DNA-templated transcription [GO:0045892];negative regulation of oxidative stress-induced neuron intrinsic apoptotic signaling pathway [GO:1903377];regulation of circadian rhyth…	chromosome [GO:0005694];fibrillar center [GO:0001650];membrane [GO:0016020];nuclear matrix [GO:0016363];nuclear speck [GO:0016607];nucleoplasm [GO:0005654];nucleus [GO:0005634];paraspeckles [GO:0042382];RNA polymerase II transcription regulator complex [GO:0090575]	chromatin binding [GO:0003682];DNA binding [GO:0003677];identical protein binding [GO:0042802];RNA binding [GO:0003723]	DISEASE: Intellectual developmental disorder, X-linked, syndromic 34 (MRXS34) [MIM:300967]: A syndrome characterized by intellectual deficit, delayed psychomotor development, poor speech, and dysmorphic features. {ECO:0000269|PubMed:26571461}. Note=The disease is caused by variants affecting the gene represented in this entry.;DISEASE: Note=A chromosomal aberration involving NONO may be a cause o…		31.668	30.9012	6	3	3	0.337136	-0.766867	62	40	50	41	61	42	27	471	54232
Q9Y266	NUDC_HUMAN	NUDC	Nuclear migration protein nudC	32.4727	29.5075	31.4234	29.9805	31.1833	31.5317				cell division [GO:0051301];mitotic metaphase chromosome alignment [GO:0007080];mitotic spindle organization [GO:0007052];nuclear migration [GO:0007097];protein folding [GO:0006457];response to peptide hormone [GO:0043434]	cytoplasm [GO:0005737];cytosol [GO:0005829];microtubule [GO:0005874];midbody [GO:0030496];mitotic spindle [GO:0072686];nucleoplasm [GO:0005654];spindle [GO:0005819]	cadherin binding [GO:0045296];unfolded protein binding [GO:0051082]		NudC family	31.1345	30.8985	6	3	3	0.0847222	-0.236034	59	25	43	48	39	57	27	331	38243
P41091	IF2G_HUMAN	EIF2S3	Eukaryotic translation initiation factor 2 subunit 3	32.8139	31.0239	32.158	29.8834	31.7396	31.07				cytoplasmic translational initiation [GO:0002183];formation of translation preinitiation complex [GO:0001731];translational initiation [GO:0006413]	cytoplasm [GO:0005737];cytosol [GO:0005829];eukaryotic translation initiation factor 2 complex [GO:0005850];extracellular exosome [GO:0070062]	cadherin binding [GO:0045296];GTP binding [GO:0005525];GTPase activity [GO:0003924];methionyl-initiator methionine tRNA binding [GO:1990856];translation factor activity, RNA binding [GO:0008135];translation initiation factor activity [GO:0003743]	DISEASE: MEHMO syndrome (MEHMO) [MIM:300148]: An X-linked recessive syndrome characterized by intellectual disability, epileptic seizures, hypogonadism and hypogenitalism, microcephaly, and obesity. {ECO:0000269|PubMed:23063529, ECO:0000269|PubMed:27333055, ECO:0000269|PubMed:28055140, ECO:0000269|PubMed:30517694, ECO:0000269|PubMed:32799315}. Note=The disease is caused by variants affecting the …	TRAFAC class translation factor GTPase superfamily, Classic translation factor GTPase family, EIF2G subfamily	31.9986	30.8977	6	3	3	0.66188	-1.10095	55	50	50	49	46	45	23	472	51109
P09493	TPM1_HUMAN	TPM1	Tropomyosin alpha-1 chain	32.3623	29.3626	31.1736	30.5112	31.6204	30.4958				actin filament organization [GO:0007015];cardiac muscle contraction [GO:0060048];cellular response to reactive oxygen species [GO:0034614];cytoskeleton organization [GO:0007010];muscle filament sliding [GO:0030049];negative regulation of cell migration [GO:0030336];negative regulation of vascular associated smooth muscle cell migration [GO:1904753];negative regulation of vascular associated smoot…	actin cytoskeleton [GO:0015629];actin filament [GO:0005884];bleb [GO:0032059];cytoskeleton [GO:0005856];cytosol [GO:0005829];muscle thin filament tropomyosin [GO:0005862];ruffle membrane [GO:0032587];sarcomere [GO:0030017];stress fiber [GO:0001725]	actin binding [GO:0003779];actin filament binding [GO:0051015];cytoskeletal protein binding [GO:0008092];identical protein binding [GO:0042802];protein heterodimerization activity [GO:0046982];protein homodimerization activity [GO:0042803];structural constituent of cytoskeleton [GO:0005200];structural constituent of muscle [GO:0008307]	DISEASE: Cardiomyopathy, dilated, 1Y (CMD1Y) [MIM:611878]: A disorder characterized by ventricular dilation and impaired systolic function, resulting in congestive heart failure and arrhythmia. Patients are at risk of premature death. {ECO:0000269|PubMed:11273725}. Note=The disease is caused by variants affecting the gene represented in this entry.;DISEASE: Cardiomyopathy, familial hypertrophic, …	Tropomyosin family	30.9662	30.8758	6	3	3	0.0321227	-0.0903142	55	35	41	58	52	36	32	284	32709
Q14974	IMB1_HUMAN	KPNB1	Importin subunit beta-1	32.2998	29.7908	31.3528	29.6805	31.3512	31.5662				astral microtubule organization [GO:0030953];establishment of mitotic spindle localization [GO:0040001];mitotic chromosome movement towards spindle pole [GO:0007079];mitotic metaphase chromosome alignment [GO:0007080];mitotic spindle assembly [GO:0090307];NLS-bearing protein import into nucleus [GO:0006607];protein import into nucleus [GO:0006606];ribosomal protein import into nucleus [GO:0006610…	cytoplasm [GO:0005737];cytoplasmic stress granule [GO:0010494];cytosol [GO:0005829];endoplasmic reticulum tubular network [GO:0071782];extracellular exosome [GO:0070062];extracellular region [GO:0005576];ficolin-1-rich granule lumen [GO:1904813];membrane [GO:0016020];NLS-dependent protein nuclear import complex [GO:0042564];nuclear envelope [GO:0005635];nuclear membrane [GO:0031965];nuclear pore …	enzyme binding [GO:0019899];Hsp90 protein binding [GO:0051879];importin-alpha family protein binding [GO:0061676];nuclear import signal receptor activity [GO:0061608];nuclear localization sequence binding [GO:0008139];protein domain specific binding [GO:0019904];RNA binding [GO:0003723];small GTPase binding [GO:0031267];zinc ion binding [GO:0008270]		Importin beta family, Importin beta-1 subfamily	31.1478	30.866	6	3	3	0.107879	-0.281844	55	44	53	49	57	63	22	876	97170
P26373	RL13_HUMAN	RPL13	Large ribosomal subunit protein eL13	33.284	30.7737	32.5002	29.7322	32.0236	30.8412				blastocyst development [GO:0001824];bone development [GO:0060348];cytoplasmic translation [GO:0002181];translation [GO:0006412]	cytoplasm [GO:0005737];cytosol [GO:0005829];cytosolic large ribosomal subunit [GO:0022625];cytosolic ribosome [GO:0022626];endoplasmic reticulum [GO:0005783];membrane [GO:0016020];nucleolus [GO:0005730];nucleus [GO:0005634];synapse [GO:0045202]	RNA binding [GO:0003723];structural constituent of ribosome [GO:0003735]	DISEASE: Spondyloepimetaphyseal dysplasia, Isidor-Toutain type (SEMDIST) [MIM:618728]: An autosomal dominant bone disease characterized by early postnatal growth deficiency, severe short stature, genu varum, platyspondyly and severe epiphyseal and metaphyseal changes in the lower limbs. {ECO:0000269|PubMed:31630789}. Note=The disease is caused by variants affecting the gene represented in this en…	Eukaryotic ribosomal protein eL13 family	32.1859	30.8657	6	3	3	0.593932	-1.32023	38	30	34	26	44	20	16	211	24261
Q9UQ80	PA2G4_HUMAN	PA2G4	Proliferation-associated protein 2G4	32.7549	30.8188	31.8714	29.778	31.4476	31.3537				negative regulation of apoptotic process [GO:0043066];negative regulation of DNA-templated transcription [GO:0045892];positive regulation of cell differentiation [GO:0045597];regulation of translation [GO:0006417];rRNA processing [GO:0006364]	azurophil granule lumen [GO:0035578];cytoplasm [GO:0005737];extracellular exosome [GO:0070062];extracellular region [GO:0005576];membrane [GO:0016020];nucleolus [GO:0005730];nucleus [GO:0005634];ribonucleoprotein complex [GO:1990904]	nucleic acid binding [GO:0003676];RNA binding [GO:0003723];transcription corepressor activity [GO:0003714];ubiquitin protein ligase binding [GO:0031625]		Peptidase M24 family	31.815	30.8598	6	3	3	0.54176	-0.955229	61	55	59	55	50	59	29	394	43787
O60664	PLIN3_HUMAN	PLIN3	Perilipin-3	31.291	28.6513	29.9677	30.2065	30.9616	31.4059				cellular response to glucose starvation [GO:0042149];lipid droplet disassembly [GO:1905691];lipid storage [GO:0019915];positive regulation of sequestering of triglyceride [GO:0010890];vesicle-mediated transport [GO:0016192]	cytoplasm [GO:0005737];cytosol [GO:0005829];endosome [GO:0005768];endosome membrane [GO:0010008];Golgi apparatus [GO:0005794];lipid droplet [GO:0005811];membrane [GO:0016020];transport vesicle [GO:0030133]	cadherin binding [GO:0045296]		Perilipin family	29.97	30.858	6	3	3	0.456755	0.887995	31	24	25	61	56	60	18	434	47075
Q07065	CKAP4_HUMAN	CKAP4	Cytoskeleton-associated protein 4	32.8722	29.978	31.4486	30.0035	31.5993	30.9627					azurophil granule membrane [GO:0035577];cytoskeleton [GO:0005856];endoplasmic reticulum [GO:0005783];endoplasmic reticulum lumen [GO:0005788];endoplasmic reticulum membrane [GO:0005789];extracellular exosome [GO:0070062];lamellar body [GO:0042599];lipid droplet [GO:0005811];membrane [GO:0016020];perinuclear region of cytoplasm [GO:0048471];plasma membrane [GO:0005886];rough endoplasmic reticulum …	RNA binding [GO:0003723]			31.4329	30.8552	6	3	3	0.238011	-0.577749	65	46	58	57	59	54	28	602	66022
P21796	VDAC1_HUMAN	VDAC1	Voltage-dependent anion-selective channel protein 1	32.861	30.8808	31.9134	29.7558	31.4886	31.2975				apoptotic process [GO:0006915];behavioral fear response [GO:0001662];calcium import into the mitochondrion [GO:0036444];epithelial cell differentiation [GO:0030855];learning [GO:0007612];lipid transport [GO:0006869];mitochondrial transmembrane transport [GO:1990542];monoatomic anion transport [GO:0006820];negative regulation of apoptotic process [GO:0043066];negative regulation of calcium import …	extracellular exosome [GO:0070062];membrane [GO:0016020];membrane raft [GO:0045121];mitochondrial membrane [GO:0031966];mitochondrial nucleoid [GO:0042645];mitochondrial outer membrane [GO:0005741];mitochondrial permeability transition pore complex [GO:0005757];mitochondrion [GO:0005739];nucleus [GO:0005634];plasma membrane [GO:0005886];pore complex [GO:0046930];synapse [GO:0045202]	ATP binding [GO:0005524];ceramide binding [GO:0097001];cholesterol binding [GO:0015485];identical protein binding [GO:0042802];oxysterol binding [GO:0008142];phosphatidylcholine binding [GO:0031210];porin activity [GO:0015288];protein kinase binding [GO:0019901];transmembrane transporter binding [GO:0044325];voltage-gated monoatomic anion channel activity [GO:0008308]		Eukaryotic mitochondrial porin family	31.885	30.8473	6	3	3	0.584265	-1.03775	42	43	44	39	39	44	17	283	30773
P09211	GSTP1_HUMAN	GSTP1	Glutathione S-transferase P	33.0318	30.646	32.3733	29.5217	31.6168	31.3794				cellular response to lipopolysaccharide [GO:0071222];central nervous system development [GO:0007417];common myeloid progenitor cell proliferation [GO:0035726];glutathione derivative biosynthetic process [GO:1901687];glutathione metabolic process [GO:0006749];hepoxilin biosynthetic process [GO:0051122];linoleic acid metabolic process [GO:0043651];negative regulation of acute inflammatory response …	cytoplasm [GO:0005737];cytosol [GO:0005829];extracellular exosome [GO:0070062];extracellular region [GO:0005576];extracellular space [GO:0005615];ficolin-1-rich granule lumen [GO:1904813];mitochondrion [GO:0005739];nucleus [GO:0005634];secretory granule lumen [GO:0034774];TRAF2-GSTP1 complex [GO:0097057];vesicle [GO:0031982]	dinitrosyl-iron complex binding [GO:0035731];fatty acid binding [GO:0005504];glutathione peroxidase activity [GO:0004602];glutathione transferase activity [GO:0004364];JUN kinase binding [GO:0008432];kinase regulator activity [GO:0019207];nitric oxide binding [GO:0070026];S-nitrosoglutathione binding [GO:0035730]		GST superfamily, Pi family	32.017	30.8393	6	3	3	0.534155	-1.17779	39	43	47	31	36	40	19	210	23356
O00151	PDLI1_HUMAN	PDLIM1	PDZ and LIM domain protein 1	32.7497	30.2687	32.4069	29.7205	31.7526	31.0109				actin cytoskeleton organization [GO:0030036];establishment or maintenance of actin cytoskeleton polarity [GO:0030950];fibroblast migration [GO:0010761];heart development [GO:0007507];maintenance of cell polarity [GO:0030011];muscle structure development [GO:0061061];regulation of transcription by RNA polymerase II [GO:0006357];response to hypoxia [GO:0001666];response to oxidative stress [GO:0006…	adherens junction [GO:0005912];cytoplasm [GO:0005737];cytoskeleton [GO:0005856];filamentous actin [GO:0031941];focal adhesion [GO:0005925];stress fiber [GO:0001725];transcription regulator complex [GO:0005667];Z disc [GO:0030018]	actin binding [GO:0003779];cadherin binding involved in cell-cell adhesion [GO:0098641];metal ion binding [GO:0046872];muscle alpha-actinin binding [GO:0051371];transcription coactivator activity [GO:0003713]			31.8084	30.828	6	3	3	0.428879	-0.980415	61	32	62	38	45	38	19	329	36072
P24752	THIL_HUMAN	ACAT1	Acetyl-CoA acetyltransferase, mitochondrial	32.5885	30.0372	31.8988	29.6906	31.5672	31.2255				acetyl-CoA biosynthetic process [GO:0006085];acetyl-CoA catabolic process [GO:0046356];adipose tissue development [GO:0060612];coenzyme A biosynthetic process [GO:0015937];coenzyme A metabolic process [GO:0015936];fatty acid beta-oxidation [GO:0006635];isoleucine catabolic process [GO:0006550];ketone body catabolic process [GO:0046952];ketone body metabolic process [GO:1902224];liver development …	endoplasmic reticulum [GO:0005783];extracellular exosome [GO:0070062];mitochondrial matrix [GO:0005759];mitochondrion [GO:0005739]	acetyl-CoA C-acetyltransferase activity [GO:0003985];C-acetyltransferase activity [GO:0016453];cholesterol O-acyltransferase activity [GO:0034736];coenzyme A binding [GO:0120225];enzyme binding [GO:0019899];identical protein binding [GO:0042802];potassium ion binding [GO:0030955]	DISEASE: 3-ketothiolase deficiency (3KTD) [MIM:203750]: An autosomal recessive inborn error of isoleucine catabolism characterized by intermittent ketoacidotic attacks associated with unconsciousness. Some patients die during an attack or are mentally retarded. Urinary excretion of 2-methyl-3-hydroxybutyric acid, 2-methylacetoacetic acid, triglylglycine, butanone is increased. It seems likely tha…	Thiolase-like superfamily, Thiolase family	31.5082	30.8278	6	3	3	0.287461	-0.680406	60	37	57	39	47	50	26	427	45200
Q00610	CLH1_HUMAN	CLTC	Clathrin heavy chain 1	33.7635	31.1998	33.145	29.6138	32.0569	30.8082				amyloid-beta clearance by transcytosis [GO:0150093];autophagy [GO:0006914];cell division [GO:0051301];clathrin coat assembly [GO:0048268];clathrin coat disassembly [GO:0072318];clathrin-dependent endocytosis [GO:0072583];intracellular protein transport [GO:0006886];mitotic cell cycle [GO:0000278];negative regulation of hyaluronan biosynthetic process [GO:1900126];negative regulation of protein lo…	clathrin coat [GO:0030118];clathrin coat of coated pit [GO:0030132];clathrin coat of trans-Golgi network vesicle [GO:0030130];clathrin complex [GO:0071439];clathrin-coated endocytic vesicle [GO:0045334];clathrin-coated endocytic vesicle membrane [GO:0030669];clathrin-coated vesicle [GO:0030136];cytosol [GO:0005829];endolysosome membrane [GO:0036020];endosome [GO:0005768];extracellular exosome [GO…	clathrin light chain binding [GO:0032051];disordered domain specific binding [GO:0097718];double-stranded RNA binding [GO:0003725];low-density lipoprotein particle receptor binding [GO:0050750];protein kinase binding [GO:0019901];RNA binding [GO:0003723];structural molecule activity [GO:0005198];ubiquitin-specific protease binding [GO:1990381]	DISEASE: Intellectual developmental disorder, autosomal dominant 56 (MRD56) [MIM:617854]: A form of intellectual disability, a disorder characterized by significantly below average general intellectual functioning associated with impairments in adaptive behavior and manifested during the developmental period. {ECO:0000269|PubMed:26822784, ECO:0000269|PubMed:29100083}. Note=The disease is caused b…	Clathrin heavy chain family	32.7028	30.8263	6	3	3	0.831911	-1.87649	159	99	153	64	76	54	61	1675	191615
Q8WUM4	PDC6I_HUMAN	PDCD6IP	Programmed cell death 6-interacting protein	32.2235	30.2242	31.8069	29.6059	31.9862	30.8869				actomyosin contractile ring assembly [GO:0000915];apoptotic process [GO:0006915];bicellular tight junction assembly [GO:0070830];extracellular exosome biogenesis [GO:0097734];macroautophagy [GO:0016236];maintenance of epithelial cell apical/basal polarity [GO:0045199];midbody abscission [GO:0061952];mitotic cytokinesis [GO:0000281];multivesicular body assembly [GO:0036258];multivesicular body sor…	actomyosin [GO:0042641];bicellular tight junction [GO:0005923];centrosome [GO:0005813];cytosol [GO:0005829];endoplasmic reticulum exit site [GO:0070971];endosome [GO:0005768];extracellular exosome [GO:0070062];extracellular vesicle [GO:1903561];Flemming body [GO:0090543];focal adhesion [GO:0005925];immunological synapse [GO:0001772];melanosome [GO:0042470];membrane [GO:0016020]	calcium-dependent protein binding [GO:0048306];protein homodimerization activity [GO:0042803];proteinase activated receptor binding [GO:0031871]	DISEASE: Microcephaly 29, primary, autosomal recessive (MCPH29) [MIM:620047]: A form of microcephaly, a disease defined as a head circumference more than 3 standard deviations below the age, sex and ethnically matched mean. Brain weight is markedly reduced and the cerebral cortex is disproportionately small. MCPH29 is characterized by small head circumference apparent at birth and associated with…		31.4182	30.8263	6	3	3	0.256116	-0.591885	50	62	60	51	55	52	32	868	96023
Q8NBS9	TXND5_HUMAN	TXNDC5	Thioredoxin domain-containing protein 5	32.6544	30.3	31.7674	29.6631	31.4729	31.3379				negative regulation of apoptotic process [GO:0043066];protein folding [GO:0006457]	azurophil granule lumen [GO:0035578];endoplasmic reticulum [GO:0005783];endoplasmic reticulum lumen [GO:0005788];extracellular exosome [GO:0070062];extracellular region [GO:0005576];lysosomal lumen [GO:0043202]	protein disulfide isomerase activity [GO:0003756];protein-disulfide reductase activity [GO:0015035]		Protein disulfide isomerase family	31.5739	30.8247	6	3	3	0.344894	-0.749246	41	36	34	39	31	34	21	432	47629
Q92945	FUBP2_HUMAN	KHSRP	Far upstream element-binding protein 2	32.4867	30.208	32.4726	29.7011	31.6874	31.0827				3'-UTR-mediated mRNA destabilization [GO:0061158];cellular response to cytokine stimulus [GO:0071345];miRNA metabolic process [GO:0010586];mRNA processing [GO:0006397];mRNA transport [GO:0051028];negative regulation of low-density lipoprotein particle clearance [GO:0010989];negative regulation of nitric oxide biosynthetic process [GO:0045019];positive regulation of mRNA catabolic process [GO:0061…	cytoplasm [GO:0005737];cytosol [GO:0005829];membrane [GO:0016020];nucleoplasm [GO:0005654];nucleus [GO:0005634]	DNA binding [GO:0003677];mRNA 3'-UTR AU-rich region binding [GO:0035925];mRNA binding [GO:0003729];protein folding chaperone [GO:0044183];RNA binding [GO:0003723]		KHSRP family	31.7224	30.8237	6	3	3	0.396236	-0.89872	54	40	65	51	50	49	28	711	73115
P62280	RS11_HUMAN	RPS11	Small ribosomal subunit protein uS17	32.9142	30.6576	32.311	29.6097	31.7602	31.0867				cytoplasmic translation [GO:0002181];ribosomal small subunit biogenesis [GO:0042274];translation [GO:0006412]	cytoplasm [GO:0005737];cytosol [GO:0005829];cytosolic ribosome [GO:0022626];cytosolic small ribosomal subunit [GO:0022627];extracellular exosome [GO:0070062];focal adhesion [GO:0005925];membrane [GO:0016020];nucleolus [GO:0005730];nucleoplasm [GO:0005654];ribosome [GO:0005840];small-subunit processome [GO:0032040];synapse [GO:0045202]	RNA binding [GO:0003723];rRNA binding [GO:0019843];structural constituent of ribosome [GO:0003735]		Universal ribosomal protein uS17 family	31.961	30.8189	6	3	3	0.544905	-1.14208	29	28	36	26	32	25	17	158	18431
P31946	1433B_HUMAN	YWHAB	14-3-3 protein beta/alpha	31.7681	29.924	30.6489	30.0567	31.2398	31.1598				cytoplasmic sequestering of protein [GO:0051220];negative regulation of G protein-coupled receptor signaling pathway [GO:0045744];negative regulation of protein dephosphorylation [GO:0035308];positive regulation of catalytic activity [GO:0043085];protein localization [GO:0008104];protein targeting [GO:0006605];signal transduction [GO:0007165]	cytoplasm [GO:0005737];cytosol [GO:0005829];extracellular exosome [GO:0070062];focal adhesion [GO:0005925];melanosome [GO:0042470];membrane [GO:0016020];nucleus [GO:0005634];perinuclear region of cytoplasm [GO:0048471];vacuolar membrane [GO:0005774]	cadherin binding [GO:0045296];enzyme binding [GO:0019899];histone deacetylase binding [GO:0042826];identical protein binding [GO:0042802];phosphoprotein binding [GO:0051219];phosphoserine residue binding [GO:0050815];protein domain specific binding [GO:0019904];protein kinase inhibitor activity [GO:0004860]		14-3-3 family	30.7803	30.8188	6	3	3	0.0194531	0.0384795	28	30	24	36	30	34	25	246	28082
P62241	RS8_HUMAN	RPS8	Small ribosomal subunit protein eS8	32.7424	30.9075	32.356	29.8403	31.8722	30.6681				cytoplasmic translation [GO:0002181];maturation of SSU-rRNA from tricistronic rRNA transcript (SSU-rRNA, 5.8S rRNA, LSU-rRNA) [GO:0000462];ribosomal small subunit biogenesis [GO:0042274];translation [GO:0006412]	cytoplasm [GO:0005737];cytosol [GO:0005829];cytosolic ribosome [GO:0022626];cytosolic small ribosomal subunit [GO:0022627];endoplasmic reticulum [GO:0005783];extracellular exosome [GO:0070062];focal adhesion [GO:0005925];membrane [GO:0016020];nucleolus [GO:0005730];nucleoplasm [GO:0005654];nucleus [GO:0005634];ribonucleoprotein complex [GO:1990904];small-subunit processome [GO:0032040]	RNA binding [GO:0003723];structural constituent of ribosome [GO:0003735]		Eukaryotic ribosomal protein eS8 family	32.002	30.7935	6	3	3	0.675589	-1.20847	31	32	34	30	37	26	15	208	24205
P63244	RACK1_HUMAN	RACK1	Small ribosomal subunit protein RACK1	33.4781	30.5752	33.1641	29.4572	31.8256	31.05				activation of cysteine-type endopeptidase activity involved in apoptotic process [GO:0006919];cellular response to glucose stimulus [GO:0071333];cellular response to growth factor stimulus [GO:0071363];cytoplasmic translation [GO:0002181];gastrulation [GO:0007369];negative regulation of cell growth [GO:0030308];negative regulation of endoplasmic reticulum unfolded protein response [GO:1900102];ne…	cytoplasm [GO:0005737];cytosol [GO:0005829];cytosolic small ribosomal subunit [GO:0022627];dendrite [GO:0030425];extracellular exosome [GO:0070062];IRE1-RACK1-PP2A complex [GO:1990630];midbody [GO:0030496];mitochondrion [GO:0005739];neuronal cell body [GO:0043025];nucleoplasm [GO:0005654];nucleus [GO:0005634];perikaryon [GO:0043204];perinuclear region of cytoplasm [GO:0048471];phagocytic cup [GO:…	BH3 domain binding [GO:0051434];cadherin binding [GO:0045296];cyclin binding [GO:0030332];cysteine-type endopeptidase activator activity involved in apoptotic process [GO:0008656];enzyme activator activity [GO:0008047];enzyme binding [GO:0019899];identical protein binding [GO:0042802];ion channel inhibitor activity [GO:0008200];molecular adaptor activity [GO:0060090];protein homodimerization acti…		WD repeat G protein beta family, Ribosomal protein RACK1 subfamily	32.4058	30.7776	6	3	3	0.636121	-1.62818	76	54	81	33	44	39	24	317	35077
Q9H0U4	RAB1B_HUMAN	RAB1B	Ras-related protein Rab-1B	32.3543	29.9004	31.2272	29.6634	31.2939	31.3202				autophagosome assembly [GO:0000045];endoplasmic reticulum to Golgi vesicle-mediated transport [GO:0006888];Golgi organization [GO:0007030];intracellular protein transport [GO:0006886];positive regulation of glycoprotein metabolic process [GO:1903020];regulation of autophagosome assembly [GO:2000785];virion assembly [GO:0019068]	cytosol [GO:0005829];endomembrane system [GO:0012505];endoplasmic reticulum membrane [GO:0005789];endoplasmic reticulum-Golgi intermediate compartment membrane [GO:0033116];extracellular exosome [GO:0070062];Golgi apparatus [GO:0005794];Golgi membrane [GO:0000139];perinuclear region of cytoplasm [GO:0048471];phagophore assembly site membrane [GO:0034045];transport vesicle [GO:0030133]	G protein activity [GO:0003925];GTP binding [GO:0005525];GTPase activity [GO:0003924]		Small GTPase superfamily, Rab family	31.1607	30.7591	6	3	3	0.169205	-0.401521	28	29	29	28	37	39	15	201	22171
P50395	GDIB_HUMAN	GDI2	Rab GDP dissociation inhibitor beta	32.3222	30.3349	31.4644	29.5902	31.5715	31.0515				negative regulation of cilium assembly [GO:1902018];negative regulation of protein localization to cilium [GO:1903565];protein transport [GO:0015031];signal transduction [GO:0007165];small GTPase-mediated signal transduction [GO:0007264];vesicle-mediated transport [GO:0016192]	azurophil granule lumen [GO:0035578];cytoplasm [GO:0005737];cytosol [GO:0005829];extracellular exosome [GO:0070062];extracellular region [GO:0005576];focal adhesion [GO:0005925];Golgi apparatus [GO:0005794];membrane [GO:0016020];secretory granule lumen [GO:0034774];synapse [GO:0045202];vesicle [GO:0031982]	GTPase activator activity [GO:0005096];Rab GDP-dissociation inhibitor activity [GO:0005093];RNA binding [GO:0003723];small GTPase binding [GO:0031267]		Rab GDI family	31.3738	30.7377	6	3	3	0.314804	-0.636112	55	38	54	33	41	48	23	445	50663
Q6NZI2	CAVN1_HUMAN	CAVIN1	Caveolae-associated protein 1	32.3839	30.2026	31.476	29.944	31.3632	30.8771				positive regulation of cell motility [GO:2000147];protein secretion [GO:0009306];rRNA transcription [GO:0009303];termination of RNA polymerase I transcription [GO:0006363];transcription initiation at RNA polymerase I promoter [GO:0006361]	caveola [GO:0005901];cytoplasm [GO:0005737];cytosol [GO:0005829];endoplasmic reticulum [GO:0005783];intracellular membrane-bounded organelle [GO:0043231];membrane raft [GO:0045121];mitochondrion [GO:0005739];nucleoplasm [GO:0005654];nucleus [GO:0005634];plasma membrane [GO:0005886];protein-containing complex [GO:0032991]	identical protein binding [GO:0042802];RNA binding [GO:0003723];rRNA primary transcript binding [GO:0042134]	DISEASE: Lipodystrophy, congenital generalized, 4 (CGL4) [MIM:613327]: A form of congenital generalized lipodystrophy, a metabolic disorder characterized by a near complete absence of adipose tissue, extreme insulin resistance, hypertriglyceridemia, hepatic steatosis and diabetes mellitus. CGL4 is characterized by the association of congenital generalized lipodystrophy with muscular dystrophy and…	CAVIN family	31.3542	30.7281	6	3	3	0.342096	-0.626076	54	38	45	57	56	45	17	390	43476
P16949	STMN1_HUMAN	STMN1	Stathmin	31.7075	29.0346	30.4821	30.3015	31.1945	30.6758				axonogenesis [GO:0007409];establishment of skin barrier [GO:0061436];hepatocyte growth factor receptor signaling pathway [GO:0048012];intracellular signal transduction [GO:0035556];microtubule depolymerization [GO:0007019];mitotic cytokinesis [GO:0000281];mitotic spindle organization [GO:0007052];negative regulation of guanyl-nucleotide exchange factor activity [GO:1905098];negative regulation of…	cytoplasm [GO:0005737];cytosol [GO:0005829];extracellular exosome [GO:0070062];membrane [GO:0016020];microtubule [GO:0005874];neuron projection [GO:0043005]	tubulin binding [GO:0015631]		Stathmin family	30.408	30.7239	6	3	3	0.143892	0.315881	16	20	17	29	22	24	8	149	17303
P46781	RS9_HUMAN	RPS9	Small ribosomal subunit protein uS4	33.5112	30.7404	33.028	29.3664	31.8594	30.9359				cytoplasmic translation [GO:0002181];positive regulation of cell population proliferation [GO:0008284];ribosomal small subunit biogenesis [GO:0042274];translation [GO:0006412]	cytoplasm [GO:0005737];cytosol [GO:0005829];cytosolic ribosome [GO:0022626];cytosolic small ribosomal subunit [GO:0022627];extracellular exosome [GO:0070062];focal adhesion [GO:0005925];membrane [GO:0016020];nucleolus [GO:0005730];nucleoplasm [GO:0005654];nucleus [GO:0005634];ribonucleoprotein complex [GO:1990904];ribosome [GO:0005840];small-subunit processome [GO:0032040];synapse [GO:0045202]	RNA binding [GO:0003723];rRNA binding [GO:0019843];structural constituent of ribosome [GO:0003735];translation regulator activity [GO:0045182]		Universal ribosomal protein uS4 family	32.4265	30.7206	6	3	3	0.69215	-1.70594	51	33	55	22	26	31	20	194	22591
Q16543	CDC37_HUMAN	CDC37	Hsp90 co-chaperone Cdc37	31.7553	29.9156	30.8268	29.6904	31.4165	31.0059				positive regulation of mitophagy in response to mitochondrial depolarization [GO:0098779];post-transcriptional regulation of gene expression [GO:0010608];protein folding [GO:0006457];protein stabilization [GO:0050821];protein targeting [GO:0006605];regulation of cyclin-dependent protein serine/threonine kinase activity [GO:0000079];regulation of type I interferon-mediated signaling pathway [GO:00…	cytoplasm [GO:0005737];cytosol [GO:0005829];extracellular exosome [GO:0070062];HSP90-CDC37 chaperone complex [GO:1990565];protein folding chaperone complex [GO:0101031]	heat shock protein binding [GO:0031072];Hsp90 protein binding [GO:0051879];kinase binding [GO:0019900];protein kinase binding [GO:0019901];protein kinase regulator activity [GO:0019887];protein-folding chaperone binding [GO:0051087];scaffold protein binding [GO:0097110];unfolded protein binding [GO:0051082]		CDC37 family	30.8326	30.7043	6	3	3	0.0597844	-0.128314	30	26	35	36	43	45	20	378	44468
Q14204	DYHC1_HUMAN	DYNC1H1	Cytoplasmic dynein 1 heavy chain 1	33.5168	30.5534	32.8497	29.5432	32.118	30.4408				cell division [GO:0051301];cytoplasmic microtubule organization [GO:0031122];establishment of spindle localization [GO:0051293];mitotic spindle organization [GO:0007052];nuclear migration [GO:0007097];P-body assembly [GO:0033962];positive regulation of cold-induced thermogenesis [GO:0120162];positive regulation of intracellular transport [GO:0032388];positive regulation of spindle assembly [GO:19…	axon cytoplasm [GO:1904115];azurophil granule lumen [GO:0035578];cell cortex [GO:0005938];centrosome [GO:0005813];cytoplasmic dynein complex [GO:0005868];cytoplasmic microtubule [GO:0005881];cytosol [GO:0005829];dynein complex [GO:0030286];extracellular exosome [GO:0070062];extracellular region [GO:0005576];filopodium [GO:0030175];membrane [GO:0016020];microtubule [GO:0005874]	ATP binding [GO:0005524];ATP hydrolysis activity [GO:0016887];dynein intermediate chain binding [GO:0045505];dynein light intermediate chain binding [GO:0051959];minus-end-directed microtubule motor activity [GO:0008569];RNA binding [GO:0003723]	DISEASE: Charcot-Marie-Tooth disease, axonal, 2O (CMT2O) [MIM:614228]: An axonal form of Charcot-Marie-Tooth disease, a disorder of the peripheral nervous system, characterized by progressive weakness and atrophy, initially of the peroneal muscles and later of the distal muscles of the arms. Charcot-Marie-Tooth disease is classified in two main groups on the basis of electrophysiologic properties…	Dynein heavy chain family	32.3066	30.7007	6	3	3	0.615003	-1.60597	184	89	152	84	133	67	115	4646	532408
P83731	RL24_HUMAN	RPL24	Large ribosomal subunit protein eL24	31.071	29.2721	30.749	28.2768	29.8633	33.9525				cytoplasmic translation [GO:0002181];exit from mitosis [GO:0010458];optic nerve development [GO:0021554];retina development in camera-type eye [GO:0060041];retinal ganglion cell axon guidance [GO:0031290];ribosomal large subunit assembly [GO:0000027];translation [GO:0006412]	cytoplasm [GO:0005737];cytosol [GO:0005829];cytosolic large ribosomal subunit [GO:0022625];cytosolic ribosome [GO:0022626];endoplasmic reticulum [GO:0005783];extracellular exosome [GO:0070062];membrane [GO:0016020];synapse [GO:0045202]	cadherin binding [GO:0045296];mRNA binding [GO:0003729];RNA binding [GO:0003723];structural constituent of ribosome [GO:0003735]		Eukaryotic ribosomal protein eL24 family	30.364	30.6975	6	3	3	0.0652838	0.333497	15	12	16	11	20	16	10	157	17779
Q15393	SF3B3_HUMAN	SF3B3	Splicing factor 3B subunit 3	33.5949	30.1502	32.8229	29.4431	31.2879	31.3599				mRNA splicing, via spliceosome [GO:0000398];negative regulation of protein catabolic process [GO:0042177];positive regulation of DNA-templated transcription [GO:0045893];regulation of DNA repair [GO:0006282];regulation of RNA splicing [GO:0043484];RNA splicing [GO:0008380];RNA splicing, via transesterification reactions [GO:0000375];U2-type prespliceosome assembly [GO:1903241]	catalytic step 2 spliceosome [GO:0071013];nucleolus [GO:0005730];nucleoplasm [GO:0005654];nucleus [GO:0005634];SAGA complex [GO:0000124];spliceosomal complex [GO:0005681];U12-type spliceosomal complex [GO:0005689];U2 snRNP [GO:0005686];U2-type precatalytic spliceosome [GO:0071005];U2-type spliceosomal complex [GO:0005684]	protein-containing complex binding [GO:0044877];U2 snRNA binding [GO:0030620]		RSE1 family	32.1893	30.697	6	3	3	0.541256	-1.49238	62	47	54	40	47	50	35	1217	135577
P50454	SERPH_HUMAN	SERPINH1	Serpin H1	33.1959	30.3253	31.7363	29.6412	31.3601	31.0883				chondrocyte development involved in endochondral bone morphogenesis [GO:0003433];collagen biosynthetic process [GO:0032964];collagen fibril organization [GO:0030199];protein maturation [GO:0051604];response to unfolded protein [GO:0006986]	collagen-containing extracellular matrix [GO:0062023];endoplasmic reticulum [GO:0005783];endoplasmic reticulum lumen [GO:0005788];endoplasmic reticulum-Golgi intermediate compartment [GO:0005793];extracellular space [GO:0005615];membrane raft [GO:0045121]	collagen binding [GO:0005518];RNA binding [GO:0003723];serine-type endopeptidase inhibitor activity [GO:0004867];unfolded protein binding [GO:0051082]	DISEASE: Osteogenesis imperfecta 10 (OI10) [MIM:613848]: A form of osteogenesis imperfecta, a disorder of bone formation characterized by low bone mass, bone fragility and susceptibility to fractures after minimal trauma. Disease severity ranges from very mild forms without fractures to intrauterine fractures and perinatal lethality. Extraskeletal manifestations, which affect a variable number of…	Serpin family	31.7525	30.6965	6	3	3	0.463035	-1.05599	66	35	40	27	32	41	24	418	46441
P28066	PSA5_HUMAN	PSMA5	Proteasome subunit alpha type-5	32.1887	30.3689	31.1148	29.7635	31.1869	31.1366				proteasome-mediated ubiquitin-dependent protein catabolic process [GO:0043161]	cytoplasm [GO:0005737];cytosol [GO:0005829];extracellular exosome [GO:0070062];extracellular region [GO:0005576];ficolin-1-rich granule lumen [GO:1904813];nucleoplasm [GO:0005654];nucleus [GO:0005634];proteasome complex [GO:0000502];proteasome core complex [GO:0005839];proteasome core complex, alpha-subunit complex [GO:0019773];secretory granule lumen [GO:0034774]			Peptidase T1A family	31.2241	30.6957	6	3	3	0.305471	-0.528479	30	27	22	27	21	29	9	241	26411
Q14847	LASP1_HUMAN	LASP1	LIM and SH3 domain protein 1	32.1838	30.0274	31.5821	29.857	31.4544	30.756				monoatomic ion transport [GO:0006811]	cortical actin cytoskeleton [GO:0030864];cytoplasm [GO:0005737];focal adhesion [GO:0005925]	actin filament binding [GO:0051015];cadherin binding [GO:0045296];metal ion binding [GO:0046872];monoatomic ion transmembrane transporter activity [GO:0015075]			31.2644	30.6891	6	3	3	0.294492	-0.57529	35	32	37	37	36	31	12	261	29717
P30040	ERP29_HUMAN	ERP29	Endoplasmic reticulum resident protein 29	31.9901	29.1634	30.9384	29.2399	30.9528	31.8646				intracellular protein transport [GO:0006886];negative regulation of gene expression [GO:0010629];negative regulation of protein secretion [GO:0050709];positive regulation of gene expression [GO:0010628];positive regulation of MAP kinase activity [GO:0043406];positive regulation of protein phosphorylation [GO:0001934];protein folding [GO:0006457];protein secretion [GO:0009306];protein unfolding [G…	cell surface [GO:0009986];endoplasmic reticulum [GO:0005783];endoplasmic reticulum lumen [GO:0005788];melanosome [GO:0042470];membrane [GO:0016020];smooth endoplasmic reticulum [GO:0005790];transport vesicle [GO:0030133]	protein homodimerization activity [GO:0042803];protein-folding chaperone binding [GO:0051087]			30.6973	30.6858	6	3	3	0.00333612	-0.0115089	25	15	21	19	23	21	12	261	28993
P55209	NP1L1_HUMAN	NAP1L1	Nucleosome assembly protein 1-like 1	32.8909	29.7159	32.0713	29.2016	31.2614	31.5089				DNA replication [GO:0006260];nervous system development [GO:0007399];nucleosome assembly [GO:0006334];positive regulation of cell population proliferation [GO:0008284];positive regulation of neural precursor cell proliferation [GO:2000179];positive regulation of neurogenesis [GO:0050769]	chromatin [GO:0000785];cytoplasm [GO:0005737];melanosome [GO:0042470];membrane [GO:0016020];nucleus [GO:0005634]	chromatin binding [GO:0003682];histone binding [GO:0042393];histone chaperone activity [GO:0140713];RNA binding [GO:0003723]		Nucleosome assembly protein (NAP) family	31.5594	30.6573	6	3	3	0.306188	-0.902053	47	31	47	28	37	38	15	391	45374
P04179	SODM_HUMAN	SOD2	Superoxide dismutase [Mn], mitochondrial	32.4245	29.9369	30.964	29.7167	31.0853	31.1417				acetylcholine-mediated vasodilation involved in regulation of systemic arterial blood pressure [GO:0003069];cellular response to ethanol [GO:0071361];cellular response to oxidative stress [GO:0034599];detection of oxygen [GO:0003032];erythrophore differentiation [GO:0048773];glutathione metabolic process [GO:0006749];heart development [GO:0007507];hemopoiesis [GO:0030097];hydrogen peroxide biosyn…	extracellular exosome [GO:0070062];mitochondrial matrix [GO:0005759];mitochondrial nucleoid [GO:0042645];mitochondrion [GO:0005739]	DNA binding [GO:0003677];enzyme binding [GO:0019899];identical protein binding [GO:0042802];manganese ion binding [GO:0030145];oxygen binding [GO:0019825];superoxide dismutase activity [GO:0004784]	DISEASE: Microvascular complications of diabetes 6 (MVCD6) [MIM:612634]: Pathological conditions that develop in numerous tissues and organs as a consequence of diabetes mellitus. They include diabetic retinopathy, diabetic nephropathy leading to end-stage renal disease, and diabetic neuropathy. Diabetic retinopathy remains the major cause of new-onset blindness among diabetic adults. It is chara…	Iron/manganese superoxide dismutase family	31.1085	30.6479	6	3	3	0.207415	-0.460588	29	21	20	13	13	22	9	222	24750
P25786	PSA1_HUMAN	PSMA1	Proteasome subunit alpha type-1	32.3375	30.0125	31.2466	29.5485	31.1738	31.2097				immune system process [GO:0002376];negative regulation of inflammatory response to antigenic stimulus [GO:0002862];proteasome-mediated ubiquitin-dependent protein catabolic process [GO:0043161]	centrosome [GO:0005813];cytoplasm [GO:0005737];cytosol [GO:0005829];extracellular exosome [GO:0070062];nucleoplasm [GO:0005654];nucleus [GO:0005634];proteasome complex [GO:0000502];proteasome core complex [GO:0005839];proteasome core complex, alpha-subunit complex [GO:0019773]	lipopolysaccharide binding [GO:0001530]		Peptidase T1A family	31.1989	30.644	6	3	3	0.254253	-0.554874	46	39	32	35	33	37	18	263	29556
Q9NZM1	MYOF_HUMAN	MYOF	Myoferlin	32.855	30.4244	32.1849	29.18	31.4781	31.2603				blood circulation [GO:0008015];muscle contraction [GO:0006936];plasma membrane repair [GO:0001778];regulation of neurotransmitter secretion [GO:0046928]	caveola [GO:0005901];centriolar satellite [GO:0034451];cytoplasmic vesicle [GO:0031410];extracellular exosome [GO:0070062];intracellular membrane-bounded organelle [GO:0043231];nuclear envelope [GO:0005635];nuclear membrane [GO:0031965];plasma membrane [GO:0005886];synaptic vesicle membrane [GO:0030672]	calcium ion binding [GO:0005509];phospholipid binding [GO:0005543]	DISEASE: Angioedema, hereditary, 7 (HAE7) [MIM:619366]: A form of angioedema, a disorder characterized by episodic local swelling involving subcutaneous or submucous tissue of the upper respiratory and gastrointestinal tracts, face, extremities, and genitalia. HAE7 is an autosomal dominant form characterized by onset of recurrent swelling of the face, lips, and oral mucosa in the second decade. {…	Ferlin family	31.8215	30.6395	6	3	3	0.501283	-1.18201	108	74	102	46	68	65	66	2061	234709
P12429	ANXA3_HUMAN	ANXA3	Annexin A3	32.1574	29.9559	30.6873	29.4756	31.2792	31.1335				animal organ regeneration [GO:0031100];defense response to bacterium [GO:0042742];hippocampus development [GO:0021766];neutrophil degranulation [GO:0043312];phagocytosis [GO:0006909];positive regulation of angiogenesis [GO:0045766];positive regulation of DNA metabolic process [GO:0051054];positive regulation of DNA-binding transcription factor activity [GO:0051091];positive regulation of endothel…	axon [GO:0030424];cytoplasm [GO:0005737];dendrite [GO:0030425];extracellular exosome [GO:0070062];membrane [GO:0016020];neuronal cell body [GO:0043025];nucleus [GO:0005634];phagocytic vesicle membrane [GO:0030670];plasma membrane [GO:0005886];specific granule [GO:0042581];vesicle membrane [GO:0012506]	calcium ion binding [GO:0005509];calcium-dependent phospholipid binding [GO:0005544];calcium-dependent protein binding [GO:0048306];phosphatidylserine binding [GO:0001786];phospholipase A2 inhibitor activity [GO:0019834]		Annexin family	30.9335	30.6294	6	3	3	0.128553	-0.304103	36	43	29	43	41	54	21	323	36375
Q02413	DSG1_HUMAN	DSG1	Desmoglein-1	29.2617	30.0463	28.8828	29.6607	31.2867	30.8964				calcium-dependent cell-cell adhesion via plasma membrane cell adhesion molecules [GO:0016339];cell-cell adhesion [GO:0098609];cell-cell junction assembly [GO:0007043];homophilic cell adhesion via plasma membrane adhesion molecules [GO:0007156];maternal process involved in female pregnancy [GO:0060135];protein stabilization [GO:0050821];response to progesterone [GO:0032570]	apical plasma membrane [GO:0016324];cornified envelope [GO:0001533];cytoplasm [GO:0005737];cytoplasmic side of plasma membrane [GO:0009898];cytosol [GO:0005829];desmosome [GO:0030057];ficolin-1-rich granule membrane [GO:0101003];lateral plasma membrane [GO:0016328];nucleus [GO:0005634];plasma membrane [GO:0005886]	calcium ion binding [GO:0005509];gamma-catenin binding [GO:0045295];toxic substance binding [GO:0015643]	DISEASE: Erythroderma, congenital, with palmoplantar keratoderma, hypotrichosis, and hyper IgE (EPKHE) [MIM:615508]: A syndrome characterized by severe dermatitis, multiple allergies and metabolic wasting. Clinical features include erythroderma, yellowish papules and plaques arranged at the periphery of the palms, along the fingers and over weight-bearing areas of the feet, skin erosions and scal…		29.3969	30.6146	6	3	3	0.953054	1.21764	11	37	12	47	44	42	24	1049	113748
P60903	S10AA_HUMAN	S100A10	Protein S100-A10	32.8568	29.7677	32.1759	29.4306	31.3033	31.0892				membrane raft assembly [GO:0001765];mRNA transcription by RNA polymerase II [GO:0042789];positive regulation of exocytosis [GO:0045921];positive regulation of focal adhesion assembly [GO:0051894];positive regulation of GTPase activity [GO:0043547];positive regulation of plasma membrane repair [GO:1905686];positive regulation of plasminogen activation [GO:0010756];positive regulation of stress fib…	AnxA2-p11 complex [GO:1990665];cell surface [GO:0009986];collagen-containing extracellular matrix [GO:0062023];cytoplasm [GO:0005737];extracellular exosome [GO:0070062];extracellular region [GO:0005576];extracellular space [GO:0005615];nuclear matrix [GO:0016363];plasma membrane [GO:0005886];plasma membrane protein complex [GO:0098797];RNA polymerase II transcription regulator complex [GO:0090575]	calcium ion binding [GO:0005509];calcium-dependent protein binding [GO:0048306];protein homodimerization activity [GO:0042803];transmembrane transporter binding [GO:0044325]		S-100 family	31.6001	30.6077	6	3	3	0.375553	-0.99242	24	21	27	17	21	20	10	97	11203
P37837	TALDO_HUMAN	TALDO1	Transaldolase	31.9237	29.8178	30.6215	29.5605	30.964	31.2856				carbohydrate metabolic process [GO:0005975];fructose 6-phosphate metabolic process [GO:0006002];pentose-phosphate shunt, non-oxidative branch [GO:0009052]	cytoplasm [GO:0005737];cytosol [GO:0005829];extracellular exosome [GO:0070062];nucleus [GO:0005634]	monosaccharide binding [GO:0048029];transaldolase activity [GO:0004801]	DISEASE: Transaldolase deficiency (TALDOD) [MIM:606003]: An inborn error of the pentose phosphate pathway resulting in early-onset multisystem disease. Clinical features include growth retardation, dysmorphic features, cutis laxa, congenital heart disease, hepatosplenomegaly, telangiectases of the skin, pancytopenia, and bleeding tendency. {ECO:0000269|PubMed:11283793, ECO:0000269|PubMed:25388407…	Transaldolase family, Type 1 subfamily	30.7877	30.6033	6	3	3	0.080257	-0.184312	19	17	17	22	23	28	11	337	37540
P60900	PSA6_HUMAN	PSMA6	Proteasome subunit alpha type-6	32.2914	30.8335	31.3411	29.8314	30.8236	31.1509				positive regulation of NF-kappaB transcription factor activity [GO:0051092];proteasome-mediated ubiquitin-dependent protein catabolic process [GO:0043161];proteolysis involved in protein catabolic process [GO:0051603];regulation of inflammatory response [GO:0050727]	cytoplasm [GO:0005737];cytosol [GO:0005829];extracellular exosome [GO:0070062];myofibril [GO:0030016];nuclear matrix [GO:0016363];nucleoplasm [GO:0005654];nucleus [GO:0005634];P-body [GO:0000932];proteasome complex [GO:0000502];proteasome core complex [GO:0005839];proteasome core complex, alpha-subunit complex [GO:0019773];ribosome [GO:0005840];sarcomere [GO:0030017]	endopeptidase activity [GO:0004175];NF-kappaB binding [GO:0051059];purine ribonucleoside triphosphate binding [GO:0035639];RNA binding [GO:0003723]		Peptidase T1A family	31.4887	30.602	6	3	3	0.692609	-0.8867	30	33	36	30	25	28	13	246	27399
Q01082	SPTB2_HUMAN	SPTBN1	Spectrin beta chain, non-erythrocytic 1	35.6	29.3387	31.8582	29.5432	31.4148	30.7747				actin cytoskeleton organization [GO:0030036];actin filament capping [GO:0051693];central nervous system development [GO:0007417];central nervous system formation [GO:0021556];Golgi to plasma membrane protein transport [GO:0043001];membrane assembly [GO:0071709];mitotic cytokinesis [GO:0000281];plasma membrane organization [GO:0007009];positive regulation of interleukin-2 production [GO:0032743];p…	axolemma [GO:0030673];cell junction [GO:0030054];cell projection [GO:0042995];cortical actin cytoskeleton [GO:0030864];cuticular plate [GO:0032437];cytoplasm [GO:0005737];cytosol [GO:0005829];extracellular exosome [GO:0070062];glutamatergic synapse [GO:0098978];M band [GO:0031430];nucleolus [GO:0005730];plasma membrane [GO:0005886];postsynaptic density [GO:0014069];spectrin [GO:0008091];spectrin-…	actin binding [GO:0003779];actin filament binding [GO:0051015];ankyrin binding [GO:0030506];cadherin binding [GO:0045296];calmodulin binding [GO:0005516];GTPase binding [GO:0051020];phospholipid binding [GO:0005543];RNA binding [GO:0003723];structural constituent of cytoskeleton [GO:0005200]	DISEASE: Developmental delay, impaired speech, and behavioral abnormalities (DDISBA) [MIM:619475]: An autosomal dominant disorder characterized by developmental delay with speech impairment, mild to severe intellectual disability, and behavioral abnormalities including autistic features. Additional variable manifestations may include dysmorphic facial features, seizures, hypotonia, motor abnormal…	Spectrin family	32.2656	30.5776	6	3	3	0.37211	-1.68803	60	39	84	51	69	48	56	2364	274609
Q04837	SSBP_HUMAN	SSBP1	Single-stranded DNA-binding protein, mitochondrial	32.1133	29.6103	30.4737	29.8769	31.1299	30.7123				DNA unwinding involved in DNA replication [GO:0006268];mitochondrial DNA replication [GO:0006264];positive regulation of helicase activity [GO:0051096];positive regulation of mitochondrial DNA replication [GO:0090297];protein homotetramerization [GO:0051289]	extracellular exosome [GO:0070062];mitochondrial matrix [GO:0005759];mitochondrial nucleoid [GO:0042645];mitochondrion [GO:0005739];nucleus [GO:0005634]	chromatin binding [GO:0003682];identical protein binding [GO:0042802];protein homodimerization activity [GO:0042803];RNA binding [GO:0003723];single-stranded DNA binding [GO:0003697]	DISEASE: Optic atrophy 13 with retinal and foveal abnormalities (OPA13) [MIM:165510]: An autosomal dominant disease characterized by visual impairment in association with bilateral optic atrophy. Atrophy of the optic disk indicates a deficiency in the number of nerve fibers which arise in the retina and converge to form the optic disk, optic nerve, optic chiasm and optic tracts. Many OPA13 patien…		30.7324	30.573	6	3	3	0.0677342	-0.159376	34	24	22	31	21	27	10	148	17260
Q14247	SRC8_HUMAN	CTTN	Src substrate cortactin	32.0593	29.8786	31.494	29.5772	31.2259	30.902				actin cytoskeleton organization [GO:0030036];cell motility [GO:0048870];dendritic spine maintenance [GO:0097062];extrinsic apoptotic signaling pathway [GO:0097191];focal adhesion assembly [GO:0048041];intracellular protein transport [GO:0006886];lamellipodium organization [GO:0097581];negative regulation of extrinsic apoptotic signaling pathway [GO:2001237];neuron projection morphogenesis [GO:004…	cell cortex [GO:0005938];clathrin-coated pit [GO:0005905];cortical cytoskeleton [GO:0030863];cytoplasm [GO:0005737];cytoskeleton [GO:0005856];cytosol [GO:0005829];dendritic spine [GO:0043197];endocytic vesicle [GO:0030139];endoplasmic reticulum [GO:0005783];focal adhesion [GO:0005925];Golgi apparatus [GO:0005794];intracellular membrane-bounded organelle [GO:0043231];lamellipodium [GO:0030027];mit…	cadherin binding [GO:0045296];profilin binding [GO:0005522]			31.144	30.5684	6	3	3	0.280689	-0.575596	42	37	37	44	50	40	26	550	61586
Q01581	HMCS1_HUMAN	HMGCS1	Hydroxymethylglutaryl-CoA synthase, cytoplasmic	32.395	29.9211	31.6822	29.5709	31.0384	31.0339				acetyl-CoA metabolic process [GO:0006084];cholesterol biosynthetic process [GO:0006695];farnesyl diphosphate biosynthetic process, mevalonate pathway [GO:0010142];lipid metabolic process [GO:0006629]	cytoplasm [GO:0005737];cytosol [GO:0005829]	hydroxymethylglutaryl-CoA synthase activity [GO:0004421];protein homodimerization activity [GO:0042803]		Thiolase-like superfamily, HMG-CoA synthase family	31.3328	30.5477	6	3	3	0.372577	-0.785035	53	36	55	26	37	48	21	520	57294
P42704	LPPRC_HUMAN	LRPPRC	Leucine-rich PPR motif-containing protein, mitochondrial	32.4762	30.0636	32.0707	29.3465	31.2799	30.9906				autophagy [GO:0006914];mitochondrial RNA catabolic process [GO:0000957];mitochondrion transport along microtubule [GO:0047497];mRNA transport [GO:0051028];negative regulation of mitochondrial RNA catabolic process [GO:0000961];regulation of mitochondrial translation [GO:0070129]	condensed nuclear chromosome [GO:0000794];cytoskeleton [GO:0005856];membrane [GO:0016020];microtubule [GO:0005874];mitochondrial matrix [GO:0005759];mitochondrial nucleoid [GO:0042645];mitochondrion [GO:0005739];nuclear inner membrane [GO:0005637];nuclear outer membrane [GO:0005640];nucleoplasm [GO:0005654];nucleus [GO:0005634];perinuclear region of cytoplasm [GO:0048471];ribonucleoprotein comple…	beta-tubulin binding [GO:0048487];microtubule binding [GO:0008017];mRNA 3'-UTR binding [GO:0003730];RNA binding [GO:0003723];single-stranded DNA binding [GO:0003697];ubiquitin protein ligase binding [GO:0031625]	DISEASE: Mitochondrial complex IV deficiency, nuclear type 5 (MC4DN5) [MIM:220111]: An autosomal recessive, severe mitochondrial disease with multisystemic manifestations and early onset. Clinical features include delayed psychomotor development, impaired intellectual development with speech delay, mild dysmorphic facial features, hypotonia, ataxia, and seizures. Brain imaging shows bilaterally s…		31.5368	30.539	6	3	3	0.447737	-0.997829	83	47	86	48	58	60	48	1394	157905
Q13838	DX39B_HUMAN	DDX39B	Spliceosome RNA helicase DDX39B	32.5511	29.5051	31.6916	29.3315	31.1371	31.1459				mRNA export from nucleus [GO:0006406];mRNA splicing, via spliceosome [GO:0000398];RNA export from nucleus [GO:0006405];RNA secondary structure unwinding [GO:0010501];RNA splicing [GO:0008380];spliceosomal complex assembly [GO:0000245]	cytoplasm [GO:0005737];nuclear speck [GO:0016607];nucleoplasm [GO:0005654];nucleus [GO:0005634];spliceosomal complex [GO:0005681];transcription export complex [GO:0000346];U4 snRNP [GO:0005687];U6 snRNP [GO:0005688]	ATP binding [GO:0005524];ATP hydrolysis activity [GO:0016887];ATP-dependent activity, acting on RNA [GO:0008186];ATP-dependent protein binding [GO:0043008];identical protein binding [GO:0042802];mRNA binding [GO:0003729];RNA binding [GO:0003723];RNA helicase activity [GO:0003724];U4 snRNA binding [GO:0030621];U6 snRNA binding [GO:0017070]		DEAD box helicase family, DECD subfamily	31.2493	30.5382	6	3	3	0.260102	-0.711122	42	26	35	21	26	29	21	428	48991
Q15691	MARE1_HUMAN	MAPRE1	Microtubule-associated protein RP/EB family member 1	32.4893	29.9486	31.5355	29.6448	31.334	30.6344				attachment of mitotic spindle microtubules to kinetochore [GO:0051315];cell division [GO:0051301];cell migration [GO:0016477];establishment of mitotic spindle orientation [GO:0000132];microtubule bundle formation [GO:0001578];microtubule polymerization [GO:0046785];negative regulation of microtubule polymerization [GO:0031115];non-motile cilium assembly [GO:1905515];positive regulation of microtu…	cell projection membrane [GO:0031253];centrosome [GO:0005813];ciliary basal body [GO:0036064];cortical microtubule cytoskeleton [GO:0030981];cytoplasmic microtubule [GO:0005881];cytosol [GO:0005829];focal adhesion [GO:0005925];Golgi apparatus [GO:0005794];microtubule [GO:0005874];microtubule organizing center [GO:0005815];microtubule plus-end [GO:0035371];mitotic spindle astral microtubule end [G…	cadherin binding [GO:0045296];identical protein binding [GO:0042802];microtubule plus-end binding [GO:0051010];protein kinase binding [GO:0019901];RNA binding [GO:0003723]		MAPRE family	31.3245	30.5378	6	3	3	0.370722	-0.786725	41	42	42	52	44	47	20	268	29999
O43264	ZW10_HUMAN	ZW10	Centromere/kinetochore protein zw10 homolog	27.4335	23.6541	26.7475	30.0535	30.3169	31.2406	+			cell division [GO:0051301];endoplasmic reticulum to Golgi vesicle-mediated transport [GO:0006888];establishment of mitotic spindle orientation [GO:0000132];Golgi organization [GO:0007030];meiotic cell cycle [GO:0051321];mitotic metaphase chromosome alignment [GO:0007080];mitotic sister chromatid segregation [GO:0000070];mitotic spindle assembly checkpoint signaling [GO:0007094];protein localizati…	cytosol [GO:0005829];Dsl1/NZR complex [GO:0070939];endoplasmic reticulum [GO:0005783];endoplasmic reticulum membrane [GO:0005789];kinetochore [GO:0000776];kinetochore microtubule [GO:0005828];lipid droplet [GO:0005811];membrane [GO:0016020];nucleus [GO:0005634];RZZ complex [GO:1990423];spindle pole [GO:0000922]	centromeric DNA binding [GO:0019237]		ZW10 family	25.9451	30.537	6	3	3	1.70895	4.59193	6	5	7	7	15	10	9	779	88829
Q9BUF5	TBB6_HUMAN	TUBB6	Tubulin beta-6 chain	32.7346	30.1794	32.2222	29.2645	31.0966	31.2044				microtubule cytoskeleton organization [GO:0000226];mitotic cell cycle [GO:0000278]	cytoplasm [GO:0005737];extracellular exosome [GO:0070062];intercellular bridge [GO:0045171];microtubule [GO:0005874];microtubule cytoskeleton [GO:0015630];mitotic spindle [GO:0072686];nucleus [GO:0005634]	GTP binding [GO:0005525];GTPase activity [GO:0003924];metal ion binding [GO:0046872];structural constituent of cytoskeleton [GO:0005200]	DISEASE: Facial palsy, congenital, with ptosis and velopharyngeal dysfunction (FPVEPD) [MIM:617732]: An autosomal dominant congenital disorder characterized by non-progressive bilateral facial palsy, velopharyngeal dysfunction presenting with varying degrees of hypomimia, rhinophonia and impaired gag reflex, and bilateral ptosis. {ECO:0000269|PubMed:29016863}. Note=The disease is caused by varian…	Tubulin family	31.7121	30.5218	6	3	3	0.521605	-1.19023	71	38	83	31	43	44	36	446	49857
Q13501	SQSTM_HUMAN	SQSTM1	Sequestosome-1	32.8502	30.7039	32.8313	29.5314	31.4683	30.5592				aggrephagy [GO:0035973];apoptotic process [GO:0006915];autophagy [GO:0006914];autophagy of mitochondrion [GO:0000422];brown fat cell proliferation [GO:0070342];cell differentiation [GO:0030154];cellular response to stress [GO:0033554];endosomal transport [GO:0016197];endosome organization [GO:0007032];energy homeostasis [GO:0097009];immune system process [GO:0002376];intracellular signal transduc…	aggresome [GO:0016235];amphisome [GO:0044753];autolysosome [GO:0044754];autophagosome [GO:0005776];cytoplasm [GO:0005737];cytosol [GO:0005829];endoplasmic reticulum [GO:0005783];extracellular exosome [GO:0070062];glutamatergic synapse [GO:0098978];inclusion body [GO:0016234];intracellular membrane-bounded organelle [GO:0043231];intracellular non-membrane-bounded organelle [GO:0043232];late endoso…	enzyme binding [GO:0019899];identical protein binding [GO:0042802];ionotropic glutamate receptor binding [GO:0035255];K63-linked polyubiquitin modification-dependent protein binding [GO:0070530];molecular condensate scaffold activity [GO:0140693];molecular sequestering activity [GO:0140313];protein kinase binding [GO:0019901];protein kinase C binding [GO:0005080];protein sequestering activity [GO…	9)(q35;DISEASE: Frontotemporal dementia and/or amyotrophic lateral sclerosis 3 (FTDALS3) [MIM:616437]: A neurodegenerative disorder characterized by frontotemporal dementia and/or amyotrophic lateral sclerosis in affected individuals. There is high intrafamilial variation. Frontotemporal dementia is characterized by frontal and temporal lobe atrophy associated with neuronal loss, gliosis, and dem…		32.1285	30.5196	6	3	3	0.822919	-1.60884	55	44	71	25	34	29	20	440	47687
Q15181	IPYR_HUMAN	PPA1	Inorganic pyrophosphatase	32.1125	29.6068	30.9987	29.3901	31.0596	31.1079				phosphate-containing compound metabolic process [GO:0006796]	cytoplasm [GO:0005737];cytosol [GO:0005829];extracellular exosome [GO:0070062]	inorganic diphosphate phosphatase activity [GO:0004427];magnesium ion binding [GO:0000287]		PPase family	30.906	30.5192	6	3	3	0.157747	-0.386782	54	29	41	41	32	55	23	289	32660
P49591	SYSC_HUMAN	SARS1	Serine--tRNA ligase, cytoplasmic	32.3313	31.1069	31.1869	28.8378	31.0733	31.6282				cytoplasmic translation [GO:0002181];negative regulation of angiogenesis [GO:0016525];negative regulation of transcription by RNA polymerase II [GO:0000122];negative regulation of vascular endothelial growth factor production [GO:1904046];selenocysteine incorporation [GO:0001514];seryl-tRNA aminoacylation [GO:0006434];translation [GO:0006412];tRNA modification [GO:0006400]	cytoplasm [GO:0005737];cytosol [GO:0005829];extracellular exosome [GO:0070062];nucleus [GO:0005634]	ATP binding [GO:0005524];enzyme binding [GO:0019899];molecular adaptor activity [GO:0060090];protein homodimerization activity [GO:0042803];RNA polymerase II cis-regulatory region sequence-specific DNA binding [GO:0000978];selenocysteine-tRNA ligase activity [GO:0098619];serine-tRNA ligase activity [GO:0004828];tRNA binding [GO:0000049]	DISEASE: Neurodevelopmental disorder with microcephaly, ataxia, and seizures (NEDMAS) [MIM:617709]: An autosomal recessive disorder characterized by delayed psychomotor development, intellectual disability, seizures apparent in infancy, impaired speech, and aggressive behavior. Additional features include microcephaly, ataxia, and muscle weakness. {ECO:0000269|PubMed:28236339, ECO:0000269|PubMed:…	Class-II aminoacyl-tRNA synthetase family, Type-1 seryl-tRNA synthetase subfamily	31.5417	30.5131	6	3	3	0.474499	-1.0286	48	46	44	40	47	41	20	514	58777
P04843	RPN1_HUMAN	RPN1	Dolichyl-diphosphooligosaccharide--protein glycosyltransferase subunit 1	32.7822	30.1584	31.505	29.4054	31.3337	30.7688				protein N-linked glycosylation [GO:0006487];protein N-linked glycosylation via asparagine [GO:0018279]	cytosol [GO:0005829];endoplasmic reticulum [GO:0005783];endoplasmic reticulum membrane [GO:0005789];melanosome [GO:0042470];membrane [GO:0016020];oligosaccharyltransferase complex [GO:0008250];rough endoplasmic reticulum [GO:0005791]	RNA binding [GO:0003723]		OST1 family	31.4819	30.5026	6	3	3	0.442928	-0.979218	72	43	51	42	52	41	29	607	68569
P49321	NASP_HUMAN	NASP	Nuclear autoantigenic sperm protein	31.7326	29.4506	30.6638	29.95	30.8426	30.6969				blastocyst development [GO:0001824];CENP-A containing chromatin assembly [GO:0034080];DNA replication [GO:0006260];DNA replication-dependent chromatin assembly [GO:0006335];male gonad development [GO:0008584];nucleosome assembly [GO:0006334];protein transport [GO:0015031];response to testosterone [GO:0033574]	chromatin [GO:0000785];cytoplasm [GO:0005737];nucleoplasm [GO:0005654];nucleus [GO:0005634];protein-containing complex [GO:0032991]	histone binding [GO:0042393];protein-containing complex binding [GO:0044877]		NASP family	30.6157	30.4965	6	3	3	0.0576517	-0.119167	41	34	40	55	30	33	24	788	85238
Q12905	ILF2_HUMAN	ILF2	Interleukin enhancer-binding factor 2	32.0975	29.9008	31.3318	29.3373	31.2641	30.8622				positive regulation of DNA-templated transcription [GO:0045893]	cytosol [GO:0005829];extracellular region [GO:0005576];ficolin-1-rich granule lumen [GO:1904813];membrane [GO:0016020];nucleolus [GO:0005730];nucleoplasm [GO:0005654];nucleus [GO:0005634];ribonucleoprotein complex [GO:1990904];specific granule lumen [GO:0035580];tertiary granule lumen [GO:1904724]	DNA binding [GO:0003677];double-stranded RNA binding [GO:0003725];RNA binding [GO:0003723]			31.11	30.4879	6	3	3	0.288552	-0.622137	34	29	37	27	28	41	13	390	43062
P25789	PSA4_HUMAN	PSMA4	Proteasome subunit alpha type-4	31.7457	29.4195	30.4912	29.4392	31.1838	30.7995				proteasome-mediated ubiquitin-dependent protein catabolic process [GO:0043161]	cytoplasm [GO:0005737];cytosol [GO:0005829];extracellular exosome [GO:0070062];intracellular membrane-bounded organelle [GO:0043231];nucleoplasm [GO:0005654];nucleus [GO:0005634];P-body [GO:0000932];proteasome complex [GO:0000502];proteasome core complex [GO:0005839];proteasome core complex, alpha-subunit complex [GO:0019773]			Peptidase T1A family	30.5521	30.4742	6	3	3	0.0306872	-0.0779546	22	10	14	16	17	23	10	261	29484
Q01105	SET_HUMAN	SET	Protein SET	32.1012	29.888	30.3111	29.0277	31.2754	31.0907				DNA replication [GO:0006260];negative regulation of DNA-templated transcription [GO:0045892];negative regulation of neuron apoptotic process [GO:0043524];nucleosome assembly [GO:0006334];nucleosome disassembly [GO:0006337]	chromatin [GO:0000785];cytoplasm [GO:0005737];cytosol [GO:0005829];endoplasmic reticulum [GO:0005783];lipid droplet [GO:0005811];nucleoplasm [GO:0005654];nucleus [GO:0005634];perinuclear region of cytoplasm [GO:0048471];protein-containing complex [GO:0032991]	chromatin binding [GO:0003682];DNA binding [GO:0003677];histone binding [GO:0042393];protein phosphatase inhibitor activity [GO:0004864];protein phosphatase regulator activity [GO:0019888]	9)(q21;DISEASE: Intellectual developmental disorder, autosomal dominant 58 (MRD58) [MIM:618106]: A disorder characterized by significantly below average general intellectual functioning associated with impairments in adaptive behavior and manifested during the developmental period. MRD58 patients show delayed development, intellectual disability, language delay and speech impairment. Some patient…	Nucleosome assembly protein (NAP) family	30.7668	30.4646	6	3	3	0.11052	-0.30216	40	18	14	17	15	15	15	290	33489
P12956	XRCC6_HUMAN	XRCC6	X-ray repair cross-complementing protein 6	33.0291	30.0793	32.2248	29.309	31.443	30.6308				activation of innate immune response [GO:0002218];cellular hyperosmotic salinity response [GO:0071475];cellular response to gamma radiation [GO:0071480];cellular response to X-ray [GO:0071481];DNA ligation [GO:0006266];double-strand break repair via classical nonhomologous end joining [GO:0097680];double-strand break repair via nonhomologous end joining [GO:0006303];innate immune response [GO:004…	chromosome, telomeric region [GO:0000781];cytosol [GO:0005829];DNA-dependent protein kinase complex [GO:0070418];DNA-dependent protein kinase-DNA ligase 4 complex [GO:0005958];extracellular region [GO:0005576];ficolin-1-rich granule lumen [GO:1904813];Ku70:Ku80 complex [GO:0043564];membrane [GO:0016020];nonhomologous end joining complex [GO:0070419];nuclear telomere cap complex [GO:0000783];nucle…	5'-deoxyribose-5-phosphate lyase activity [GO:0051575];ATP binding [GO:0005524];ATP hydrolysis activity [GO:0016887];ATP-dependent activity, acting on DNA [GO:0008094];cyclin binding [GO:0030332];damaged DNA binding [GO:0003684];DNA binding [GO:0003677];DNA helicase activity [GO:0003678];double-stranded DNA binding [GO:0003690];protein-containing complex binding [GO:0044877];RNA binding [GO:00037…		Ku70 family	31.7777	30.4609	6	3	3	0.539264	-1.31683	84	56	84	46	53	46	32	609	69843
P04080	CYTB_HUMAN	CSTB	Cystatin-B	32.7843	30.0611	32.0915	29.3574	31.1441	30.8787				adult locomotory behavior [GO:0008344];negative regulation of peptidase activity [GO:0010466];negative regulation of proteolysis [GO:0045861]	collagen-containing extracellular matrix [GO:0062023];cytoplasm [GO:0005737];cytosol [GO:0005829];extracellular exosome [GO:0070062];extracellular region [GO:0005576];extracellular space [GO:0005615];ficolin-1-rich granule lumen [GO:1904813];nucleolus [GO:0005730];nucleus [GO:0005634];secretory granule lumen [GO:0034774];tertiary granule lumen [GO:1904724]	cysteine-type endopeptidase inhibitor activity [GO:0004869];endopeptidase inhibitor activity [GO:0004866];protease binding [GO:0002020];RNA binding [GO:0003723]	DISEASE: Epilepsy, progressive myoclonic 1 (EPM1) [MIM:254800]: A form of progressive myoclonic epilepsy, a clinically and genetically heterogeneous group of disorders defined by the combination of action and reflex myoclonus, other types of epileptic seizures, and progressive neurodegeneration and neurocognitive impairment. EPM1 is an autosomal recessive form characterized by severe, stimulus-se…	Cystatin family	31.6456	30.4601	6	3	3	0.527741	-1.18558	27	21	22	20	19	25	9	98	11140
O75347	TBCA_HUMAN	TBCA	Tubulin-specific chaperone A	31.9804	28.6161	31.3653	30.1061	31.0098	30.1807				post-chaperonin tubulin folding pathway [GO:0007023];protein folding [GO:0006457];tubulin complex assembly [GO:0007021]	cytoplasm [GO:0005737];microtubule [GO:0005874];microtubule cytoskeleton [GO:0015630];nucleolus [GO:0005730]	beta-tubulin binding [GO:0048487];protein-folding chaperone binding [GO:0051087];RNA binding [GO:0003723];tubulin binding [GO:0015631]		TBCA family	30.6539	30.4322	6	3	3	0.0723702	-0.221762	20	12	17	26	24	15	10	108	12855
P18124	RL7_HUMAN	RPL7	Large ribosomal subunit protein uL30	32.7922	30.4479	32.6236	29.2831	31.6626	30.335				cytoplasmic translation [GO:0002181];maturation of LSU-rRNA from tricistronic rRNA transcript (SSU-rRNA, 5.8S rRNA, LSU-rRNA) [GO:0000463];ribosomal large subunit biogenesis [GO:0042273];rRNA processing [GO:0006364];translation [GO:0006412]	cytoplasm [GO:0005737];cytosol [GO:0005829];cytosolic large ribosomal subunit [GO:0022625];cytosolic ribosome [GO:0022626];focal adhesion [GO:0005925];membrane [GO:0016020];nucleolus [GO:0005730];nucleus [GO:0005634];postsynaptic density [GO:0014069];ribonucleoprotein complex [GO:1990904]	DNA binding [GO:0003677];identical protein binding [GO:0042802];mRNA binding [GO:0003729];RNA binding [GO:0003723];structural constituent of ribosome [GO:0003735]		Universal ribosomal protein uL30 family	31.9546	30.4269	6	3	3	0.679513	-1.52767	51	41	56	30	37	26	22	248	29226
P36578	RL4_HUMAN	RPL4	Large ribosomal subunit protein uL4	33.1284	30.7654	32.3382	29.3451	31.5532	30.374				cytoplasmic translation [GO:0002181];translation [GO:0006412]	cytoplasm [GO:0005737];cytosol [GO:0005829];cytosolic large ribosomal subunit [GO:0022625];cytosolic ribosome [GO:0022626];extracellular exosome [GO:0070062];focal adhesion [GO:0005925];membrane [GO:0016020];nucleolus [GO:0005730];nucleus [GO:0005634];ribonucleoprotein complex [GO:1990904];rough endoplasmic reticulum [GO:0005791]	RNA binding [GO:0003723];structural constituent of ribosome [GO:0003735]		Universal ribosomal protein uL4 family	32.0773	30.4241	6	3	3	0.811203	-1.65321	82	66	86	48	59	54	25	427	47697
P62917	RL8_HUMAN	RPL8	Large ribosomal subunit protein uL2	32.759	30.2344	32.0591	29.1433	31.4141	30.6819				cytoplasmic translation [GO:0002181];translation [GO:0006412]	cytoplasm [GO:0005737];cytosol [GO:0005829];cytosolic large ribosomal subunit [GO:0022625];cytosolic ribosome [GO:0022626];focal adhesion [GO:0005925];membrane [GO:0016020];nucleoplasm [GO:0005654];postsynapse [GO:0098794];postsynaptic density [GO:0014069]	RNA binding [GO:0003723];rRNA binding [GO:0019843];structural constituent of ribosome [GO:0003735]		Universal ribosomal protein uL2 family	31.6842	30.4131	6	3	3	0.559966	-1.27106	43	34	52	25	44	26	15	257	28025
P24534	EF1B_HUMAN	EEF1B2	Elongation factor 1-beta	32.0348	29.9303	31.4739	29.4565	30.7468	31.0325				translational elongation [GO:0006414]	cytoplasm [GO:0005737];cytosol [GO:0005829];eukaryotic translation elongation factor 1 complex [GO:0005853]	guanyl-nucleotide exchange factor activity [GO:0005085];translation elongation factor activity [GO:0003746]		EF-1-beta/EF-1-delta family	31.1464	30.4119	6	3	3	0.389895	-0.734459	22	27	29	21	19	25	11	225	24764
Q13200	PSMD2_HUMAN	PSMD2	26S proteasome non-ATPase regulatory subunit 2	32.4274	29.8573	31.785	29.2264	31.1667	30.8283				proteasome-mediated ubiquitin-dependent protein catabolic process [GO:0043161];regulation of protein catabolic process [GO:0042176]	cytosol [GO:0005829];extracellular exosome [GO:0070062];extracellular region [GO:0005576];ficolin-1-rich granule lumen [GO:1904813];membrane [GO:0016020];nucleoplasm [GO:0005654];nucleus [GO:0005634];proteasome accessory complex [GO:0022624];proteasome complex [GO:0000502];proteasome regulatory particle [GO:0005838];proteasome regulatory particle, base subcomplex [GO:0008540];proteasome storage g…	enzyme regulator activity [GO:0030234]		Proteasome subunit S2 family	31.3566	30.4071	6	3	3	0.413232	-0.949448	78	34	77	35	50	51	36	908	100200
Q7KZF4	SND1_HUMAN	SND1	Staphylococcal nuclease domain-containing protein 1	32.854	31.2678	32.221	29.2856	31.1412	30.7748				miRNA catabolic process [GO:0010587];mRNA catabolic process [GO:0006402];osteoblast differentiation [GO:0001649];regulation of cell cycle process [GO:0010564];regulatory ncRNA-mediated gene silencing [GO:0031047]	cytosol [GO:0005829];dense body [GO:0097433];extracellular exosome [GO:0070062];melanosome [GO:0042470];membrane [GO:0016020];nucleus [GO:0005634];RNAi effector complex [GO:0031332]	cadherin binding [GO:0045296];endonuclease activity [GO:0004519];endonuclease activity, active with either ribo- or deoxyribonucleic acids and producing 3'-phosphomonoesters [GO:0016894];nuclease activity [GO:0004518];RISC complex binding [GO:1905172];RNA binding [GO:0003723];RNA endonuclease activity [GO:0004521];transcription coregulator activity [GO:0003712]			32.1143	30.4006	6	3	3	1.10227	-1.71375	73	68	71	54	60	55	37	910	101997
P00505	AATM_HUMAN	GOT2	Aspartate aminotransferase, mitochondrial	32.5084	29.7813	32.0373	29.2764	31.115	30.8099				2-oxoglutarate metabolic process [GO:0006103];4-hydroxyproline catabolic process [GO:0019470];aspartate biosynthetic process [GO:0006532];aspartate catabolic process [GO:0006533];aspartate metabolic process [GO:0006531];fatty acid transport [GO:0015908];glutamate catabolic process to 2-oxoglutarate [GO:0019551];glutamate catabolic process to aspartate [GO:0019550];glutamate metabolic process [GO:…	extracellular exosome [GO:0070062];mitochondrial matrix [GO:0005759];mitochondrion [GO:0005739];plasma membrane [GO:0005886]	kynurenine-oxoglutarate transaminase activity [GO:0016212];L-aspartate:2-oxoglutarate aminotransferase activity [GO:0004069];pyridoxal phosphate binding [GO:0030170];RNA binding [GO:0003723]	DISEASE: Developmental and epileptic encephalopathy 82 (DEE82) [MIM:618721]: A form of epileptic encephalopathy, a heterogeneous group of severe early-onset epilepsies characterized by refractory seizures, neurodevelopmental impairment, and poor prognosis. Development is normal prior to seizure onset, after which cognitive and motor delays become apparent. DEE82 is an autosomal recessive metaboli…	Class-I pyridoxal-phosphate-dependent aminotransferase family	31.4424	30.4004	6	3	3	0.440089	-1.04193	59	45	64	45	49	52	24	430	47518
Q99623	PHB2_HUMAN	PHB2	Prohibitin-2	32.4664	30.3384	30.8254	29.343	31.274	30.5719				antiviral innate immune response [GO:0140374];B cell activation [GO:0042113];cell migration [GO:0016477];cellular response to hypoxia [GO:0071456];cellular response to retinoic acid [GO:0071300];estrogen receptor signaling pathway [GO:0030520];mammary gland alveolus development [GO:0060749];mammary gland branching involved in thelarche [GO:0060744];mammary gland epithelial cell proliferation [GO:…	axon [GO:0030424];cell periphery [GO:0071944];cell surface [GO:0009986];cytoplasm [GO:0005737];GABA-ergic synapse [GO:0098982];glutamatergic synapse [GO:0098978];mitochondrial inner membrane [GO:0005743];mitochondrial outer membrane [GO:0005741];mitochondrial prohibitin complex [GO:0035632];mitochondrion [GO:0005739];nuclear matrix [GO:0016363];nucleus [GO:0005634];plasma membrane [GO:0005886];po…	amide binding [GO:0033218];identical protein binding [GO:0042802];nuclear estrogen receptor binding [GO:0030331];protein heterodimerization activity [GO:0046982];protein homodimerization activity [GO:0042803];sphingolipid binding [GO:0046625]		Prohibitin family	31.2101	30.3963	6	3	3	0.402718	-0.813789	42	40	30	30	32	31	18	299	33296
P39023	RL3_HUMAN	RPL3	Large ribosomal subunit protein uL3	33.1666	30.738	32.7252	29.0376	31.7042	30.4469				cellular response to interleukin-4 [GO:0071353];cytoplasmic translation [GO:0002181];translation [GO:0006412]	cytoplasm [GO:0005737];cytosol [GO:0005829];cytosolic large ribosomal subunit [GO:0022625];cytosolic ribosome [GO:0022626];extracellular exosome [GO:0070062];focal adhesion [GO:0005925];nucleolus [GO:0005730];nucleus [GO:0005634];protein-containing complex [GO:0032991]	RNA binding [GO:0003723];structural constituent of ribosome [GO:0003735]		Universal ribosomal protein uL3 family	32.2099	30.3962	6	3	3	0.779365	-1.81367	60	51	59	32	40	35	20	403	46109
P35613	BASI_HUMAN	BSG	Basigin	30.5283	28.8387	29.9955	29.6915	31.0844	30.3981				angiogenesis [GO:0001525];cell surface receptor signaling pathway [GO:0007166];decidualization [GO:0046697];embryo implantation [GO:0007566];endothelial tube morphogenesis [GO:0061154];neural retina development [GO:0003407];neutrophil chemotaxis [GO:0030593];odontogenesis of dentin-containing tooth [GO:0042475];photoreceptor cell maintenance [GO:0045494];positive regulation of endothelial cell mi…	acrosomal membrane [GO:0002080];basolateral plasma membrane [GO:0016323];endoplasmic reticulum membrane [GO:0005789];endosome [GO:0005768];extracellular exosome [GO:0070062];focal adhesion [GO:0005925];Golgi membrane [GO:0000139];intracellular membrane-bounded organelle [GO:0043231];melanosome [GO:0042470];membrane [GO:0016020];mitochondrion [GO:0005739];photoreceptor inner segment [GO:0001917];p…	cadherin binding [GO:0045296];D-mannose binding [GO:0005537];signaling receptor activity [GO:0038023];virus receptor activity [GO:0001618]			29.7875	30.3914	6	3	3	0.398731	0.603835	14	18	16	24	22	19	10	385	42200
P62491	RB11A_HUMAN	RAB11A	Ras-related protein Rab-11A	31.3528	29.5706	30.6225	29.2726	31.1078	30.7377				amyloid-beta clearance by transcytosis [GO:0150093];astral microtubule organization [GO:0030953];early endosome to recycling endosome transport [GO:0061502];establishment of protein localization to membrane [GO:0090150];establishment of protein localization to organelle [GO:0072594];establishment of vesicle localization [GO:0051650];exocytosis [GO:0006887];exosomal secretion [GO:1990182];Golgi to…	centriolar satellite [GO:0034451];centriole [GO:0005814];centrosome [GO:0005813];cleavage furrow [GO:0032154];cytoplasmic vesicle [GO:0031410];cytoplasmic vesicle membrane [GO:0030659];cytosol [GO:0005829];endocytic vesicle membrane [GO:0030666];extracellular exosome [GO:0070062];glutamatergic synapse [GO:0098978];Golgi apparatus [GO:0005794];Golgi membrane [GO:0000139];intracellular membrane-bou…	dynein light intermediate chain binding [GO:0051959];G protein activity [GO:0003925];GTP binding [GO:0005525];GTPase activity [GO:0003924];microtubule binding [GO:0008017];myosin V binding [GO:0031489];syntaxin binding [GO:0019905]		Small GTPase superfamily, Rab family	30.5153	30.3727	6	3	3	0.0651154	-0.142601	16	14	14	24	26	24	6	216	24394	sp|Q15907|RB11B_HUMAN
P52907	CAZA1_HUMAN	CAPZA1	F-actin-capping protein subunit alpha-1	31.9663	29.843	31.2681	29.3634	31.0998	30.6108				actin cytoskeleton organization [GO:0030036];barbed-end actin filament capping [GO:0051016];cell junction assembly [GO:0034329];protein-containing complex assembly [GO:0065003]	actin cytoskeleton [GO:0015629];cortical cytoskeleton [GO:0030863];cytoskeleton [GO:0005856];cytosol [GO:0005829];extracellular exosome [GO:0070062];extracellular region [GO:0005576];F-actin capping protein complex [GO:0008290];WASH complex [GO:0071203]	actin binding [GO:0003779];actin filament binding [GO:0051015];cadherin binding [GO:0045296]		F-actin-capping protein alpha subunit family	31.0258	30.358	6	3	3	0.340573	-0.667802	20	20	18	18	25	22	13	286	32923
O14950	ML12B_HUMAN	MYL12B	Myosin regulatory light chain 12B	31.7395	28.9084	31.2893	29.6578	30.8696	30.5241				regulation of cell shape [GO:0008360]	apical part of cell [GO:0045177];brush border [GO:0005903];cell cortex [GO:0005938];cytoplasm [GO:0005737];cytosol [GO:0005829];extracellular exosome [GO:0070062];myofibril [GO:0030016];myosin II complex [GO:0016460];stress fiber [GO:0001725];Z disc [GO:0030018]	calcium ion binding [GO:0005509];myosin heavy chain binding [GO:0032036]			30.6457	30.3505	6	3	3	0.112756	-0.295268	28	14	26	18	22	15	9	172	19779
Q07955	SRSF1_HUMAN	SRSF1	Serine/arginine-rich splicing factor 1	32.3192	30.407	31.6711	29.546	31.1438	30.3319				alternative mRNA splicing, via spliceosome [GO:0000380];liver regeneration [GO:0097421];mRNA 5'-splice site recognition [GO:0000395];mRNA processing [GO:0006397];mRNA splice site recognition [GO:0006376];mRNA splicing, via spliceosome [GO:0000398];mRNA transport [GO:0051028];oligodendrocyte differentiation [GO:0048709];positive regulation of RNA splicing [GO:0033120];regulation of RNA splicing [G…	catalytic step 2 spliceosome [GO:0071013];cytoplasm [GO:0005737];nuclear envelope [GO:0005635];nuclear speck [GO:0016607];nucleoplasm [GO:0005654];nucleus [GO:0005634]	DNA topoisomerase binding [GO:0044547];mRNA binding [GO:0003729];protein kinase B binding [GO:0043422];RNA binding [GO:0003723]	DISEASE: Neurodevelopmental disorder with dysmorphic facies and behavioral abnormalities (NEDFBA) [MIM:620489]: An autosomal dominant disorder characterized by developmental delay, intellectual disability, speech delay, hypotonia, behavioral abnormalities, and non-specific dysmorphic facial features. Some patients have variable skeletal and cardiac anomalies. {ECO:0000269|PubMed:37071997}. Note=T…	Splicing factor SR family	31.4658	30.3405	6	3	3	0.706809	-1.12522	31	39	37	34	34	34	15	248	27745
P02666	CASB_BOVIN	CSN2	Beta-casein	24.891	28.8635	27.2921	32.983	28.5118	29.5188				negative regulation of canonical NF-kappaB signal transduction [GO:0043124];negative regulation of cysteine-type endopeptidase activity [GO:2000117];negative regulation of inflammatory response [GO:0050728];negative regulation of lactation [GO:1903488];negative regulation of tumor necrosis factor-mediated signaling pathway [GO:0010804];regulation of blood pressure [GO:0008217];response to 11-deox…	extracellular space [GO:0005615];Golgi apparatus [GO:0005794];Golgi lumen [GO:0005796]	antioxidant activity [GO:0016209];cysteine-type endopeptidase inhibitor activity [GO:0004869];metal ion binding [GO:0046872];potassium channel inhibitor activity [GO:0019870];protein homodimerization activity [GO:0042803]		Beta-casein family	27.0155	30.3379	6	3	3	0.868519	3.32233	4	15	8	92	15	21	9	224	25107
P26599	PTBP1_HUMAN	PTBP1	Polypyrimidine tract-binding protein 1	33.1129	30.4306	32.1962	28.9457	31.2604	30.7945				IRES-dependent viral translational initiation [GO:0075522];mRNA processing [GO:0006397];negative regulation of mRNA splicing, via spliceosome [GO:0048025];negative regulation of muscle cell differentiation [GO:0051148];negative regulation of RNA splicing [GO:0033119];positive regulation of calcineurin-NFAT signaling cascade [GO:0070886];positive regulation of protein dephosphorylation [GO:0035307…	extracellular exosome [GO:0070062];membrane [GO:0016020];nucleolus [GO:0005730];nucleoplasm [GO:0005654];nucleus [GO:0005634]	mRNA binding [GO:0003729];poly-pyrimidine tract binding [GO:0008187];pre-mRNA binding [GO:0036002];RNA binding [GO:0003723]			31.9132	30.3335	6	3	3	0.678437	-1.57967	65	53	62	51	57	56	25	557	59633
P30048	PRDX3_HUMAN	PRDX3	Thioredoxin-dependent peroxide reductase, mitochondrial	31.7893	29.1722	30.5726	29.2468	30.7305	31.0083				cell redox homeostasis [GO:0045454];cellular response to oxidative stress [GO:0034599];cellular response to reactive oxygen species [GO:0034614];cellular response to stress [GO:0033554];hydrogen peroxide catabolic process [GO:0042744];maternal placenta development [GO:0001893];mitochondrion organization [GO:0007005];myeloid cell differentiation [GO:0030099];negative regulation of apoptotic proces…	cytoplasm [GO:0005737];cytosol [GO:0005829];early endosome [GO:0005769];intracellular membrane-bounded organelle [GO:0043231];mitochondrial matrix [GO:0005759];mitochondrion [GO:0005739];nucleoplasm [GO:0005654];plasma membrane [GO:0005886];protein-containing complex [GO:0032991]	alkyl hydroperoxide reductase activity [GO:0008785];cysteine-type endopeptidase inhibitor activity involved in apoptotic process [GO:0043027];identical protein binding [GO:0042802];protein kinase binding [GO:0019901];thioredoxin peroxidase activity [GO:0008379]	DISEASE: Corneal dystrophy, punctiform and polychromatic pre-Descemet (PPPCD) [MIM:619871]: An autosomal dominant corneal dystrophy characterized by the presence of punctiform, multicolored opacities in the posterior stroma, immediately anterior to Descemet membrane. Affected individuals are typically asymptomatic. {ECO:0000269|PubMed:31782998, ECO:0000269|PubMed:34369396}. Note=The disease is ca…	Peroxiredoxin family, AhpC/Prx1 subfamily	30.5113	30.3285	6	3	3	0.0684287	-0.182813	31	24	25	23	27	32	12	256	27693
Q15056	IF4H_HUMAN	EIF4H	Eukaryotic translation initiation factor 4H	32.3737	30.1226	31.0828	29.6809	30.8929	30.4012				developmental growth [GO:0048589];regulation of translational initiation [GO:0006446];sexual reproduction [GO:0019953]	cytosol [GO:0005829];eukaryotic translation initiation factor 4F complex [GO:0016281];membrane [GO:0016020];perinuclear region of cytoplasm [GO:0048471]	cadherin binding [GO:0045296];RNA binding [GO:0003723];translation factor activity, RNA binding [GO:0008135];translation initiation factor activity [GO:0003743]	DISEASE: Note=EIF4H is located in the Williams-Beuren syndrome (WBS) critical region. WBS results from a hemizygous deletion of several genes on chromosome 7q11.23, thought to arise as a consequence of unequal crossing over between highly homologous low-copy repeat sequences flanking the deleted region. Haploinsufficiency of EIF4H may be the cause of certain cardiovascular and musculo-skeletal ab…		31.193	30.325	6	3	3	0.51359	-0.868022	40	31	27	36	34	25	15	248	27385
P20618	PSB1_HUMAN	PSMB1	Proteasome subunit beta type-1	31.8703	29.0782	30.8402	29.8566	30.6964	30.411				proteasome-mediated ubiquitin-dependent protein catabolic process [GO:0043161];proteolysis involved in protein catabolic process [GO:0051603]	cytoplasm [GO:0005737];cytosol [GO:0005829];extracellular exosome [GO:0070062];extracellular region [GO:0005576];ficolin-1-rich granule lumen [GO:1904813];nucleoplasm [GO:0005654];nucleus [GO:0005634];proteasome complex [GO:0000502];proteasome core complex [GO:0005839];proteasome core complex, beta-subunit complex [GO:0019774];secretory granule lumen [GO:0034774]		DISEASE: Neurodevelopmental disorder with microcephaly, hypotonia, and absent language (NEDMHAL) [MIM:620038]: An autosomal recessive disorder characterized by microcephaly, intellectual disability with absent speech, severe developmental delay, short stature, and hypotonia. Affected individuals also manifest aggressive behavior and have hearing loss. {ECO:0000269|PubMed:32129449}. Note=The disea…	Peptidase T1B family	30.5962	30.3213	6	3	3	0.117465	-0.274909	30	27	26	24	31	38	14	241	26489
P34897	GLYM_HUMAN	SHMT2	Serine hydroxymethyltransferase, mitochondrial	32.1694	30.1389	31.7542	29.076	31.0949	30.7927				glycine biosynthetic process from serine [GO:0019264];glycine metabolic process [GO:0006544];L-serine biosynthetic process [GO:0006564];L-serine metabolic process [GO:0006563];one-carbon metabolic process [GO:0006730];positive regulation of cell population proliferation [GO:0008284];protein homotetramerization [GO:0051289];protein K63-linked deubiquitination [GO:0070536];protein tetramerization […	BRISC complex [GO:0070552];cytoplasm [GO:0005737];extracellular exosome [GO:0070062];microtubule cytoskeleton [GO:0015630];mitochondrial inner membrane [GO:0005743];mitochondrial matrix [GO:0005759];mitochondrial nucleoid [GO:0042645];mitochondrion [GO:0005739];nucleus [GO:0005634]	amino acid binding [GO:0016597];chromatin binding [GO:0003682];glycine hydroxymethyltransferase activity [GO:0004372];identical protein binding [GO:0042802];L-allo-threonine aldolase activity [GO:0008732];pyridoxal phosphate binding [GO:0030170]	DISEASE: Neurodevelopmental disorder with cardiomyopathy, spasticity, and brain abnormalities (NEDCASB) [MIM:619121]: An autosomal recessive neurodevelopmental disorder characterized by global developmental delay, moderate to severe intellectual disability, spastic paraparesis, ataxia, and/or peripheral neuropathy. Patients also exhibit dysmorphic features and congenital microcephaly. Most affect…	SHMT family	31.3542	30.3212	6	3	3	0.513161	-1.03295	46	35	48	40	42	41	21	504	55993
Q86UP2	KTN1_HUMAN	KTN1	Kinectin	31.0785	28.0038	30.3432	28.5055	31.2116	31.2351				microtubule-based movement [GO:0007018];protein transport [GO:0015031]	endoplasmic reticulum [GO:0005783];endoplasmic reticulum lumen [GO:0005788];endoplasmic reticulum membrane [GO:0005789];membrane [GO:0016020];plasma membrane [GO:0005886]	cadherin binding [GO:0045296];kinesin binding [GO:0019894];RNA binding [GO:0003723]		Kinectin family	29.8085	30.3174	6	3	3	0.145922	0.508907	43	24	32	33	31	26	31	1357	156275
Q9HB71	CYBP_HUMAN	CACYBP	Calcyclin-binding protein	31.7897	29.2015	30.4733	29.256	31.001	30.6865				cellular response to leukemia inhibitory factor [GO:1990830];heart development [GO:0007507]	beta-catenin destruction complex [GO:0030877];cytosol [GO:0005829];extracellular exosome [GO:0070062];nuclear envelope lumen [GO:0005641];nucleoplasm [GO:0005654];nucleus [GO:0005634];SCF ubiquitin ligase complex [GO:0019005]	protein domain specific binding [GO:0019904];protein homodimerization activity [GO:0042803];S100 protein binding [GO:0044548];tubulin binding [GO:0015631];ubiquitin protein ligase binding [GO:0031625]			30.4882	30.3145	6	3	3	0.0657531	-0.173644	26	19	17	32	30	29	17	228	26210
P62753	RS6_HUMAN	RPS6	Small ribosomal subunit protein eS6	32.7087	30.3952	31.9139	29.0007	32.0735	29.8637				activation-induced cell death of T cells [GO:0006924];cytoplasmic translation [GO:0002181];erythrocyte development [GO:0048821];G1/S transition of mitotic cell cycle [GO:0000082];gastrulation [GO:0007369];glucose homeostasis [GO:0042593];mammalian oogenesis stage [GO:0022605];negative regulation of apoptotic process [GO:0043066];placenta development [GO:0001890];positive regulation of apoptotic p…	cell body [GO:0044297];cytoplasm [GO:0005737];cytoplasmic ribonucleoprotein granule [GO:0036464];cytosol [GO:0005829];cytosolic ribosome [GO:0022626];cytosolic small ribosomal subunit [GO:0022627];dendrite [GO:0030425];endoplasmic reticulum [GO:0005783];membrane [GO:0016020];nucleolus [GO:0005730];nucleoplasm [GO:0005654];nucleus [GO:0005634];perinuclear region of cytoplasm [GO:0048471];ribonucle…	protein kinase binding [GO:0019901];RNA binding [GO:0003723];structural constituent of ribosome [GO:0003735]		Eukaryotic ribosomal protein eS6 family	31.6726	30.3126	6	3	3	0.525015	-1.35996	40	40	31	34	45	27	16	249	28681
Q15075	EEA1_HUMAN	EEA1	Early endosome antigen 1	31.9467	28.7574	31.1672	29.6173	31.1689	30.1328				chemical synaptic transmission, postsynaptic [GO:0099565];early endosome to late endosome transport [GO:0045022];endocytosis [GO:0006897];modulation by host of viral process [GO:0044788];synaptic vesicle to endosome fusion [GO:0016189];vesicle fusion [GO:0006906]	axonal spine [GO:0044308];cytosol [GO:0005829];early endosome [GO:0005769];early endosome membrane [GO:0031901];extracellular exosome [GO:0070062];glutamatergic synapse [GO:0098978];postsynaptic early endosome [GO:0098842];presynaptic endosome [GO:0098830];recycling endosome [GO:0055037];Schaffer collateral - CA1 synapse [GO:0098685];serine-pyruvate aminotransferase complex [GO:0005969]	1-phosphatidylinositol binding [GO:0005545];calmodulin binding [GO:0005516];GTP-dependent protein binding [GO:0030742];protein homodimerization activity [GO:0042803];zinc ion binding [GO:0008270]			30.6238	30.3063	6	3	3	0.107872	-0.317448	59	33	57	47	46	47	42	1411	162466
P13010	XRCC5_HUMAN	XRCC5	X-ray repair cross-complementing protein 5	32.4061	30.1253	31.8948	29.0541	30.9893	30.8443				activation of innate immune response [GO:0002218];cellular hyperosmotic salinity response [GO:0071475];cellular response to fatty acid [GO:0071398];cellular response to gamma radiation [GO:0071480];cellular response to leukemia inhibitory factor [GO:1990830];cellular response to X-ray [GO:0071481];DNA damage response [GO:0006974];DNA recombination [GO:0006310];double-strand break repair [GO:00063…	chromosome, telomeric region [GO:0000781];cytosol [GO:0005829];DNA-dependent protein kinase complex [GO:0070418];DNA-dependent protein kinase-DNA ligase 4 complex [GO:0005958];extracellular region [GO:0005576];Ku70:Ku80 complex [GO:0043564];membrane [GO:0016020];nonhomologous end joining complex [GO:0070419];nuclear telomere cap complex [GO:0000783];nucleolus [GO:0005730];nucleoplasm [GO:0005654]…	ATP binding [GO:0005524];ATP hydrolysis activity [GO:0016887];ATP-dependent activity, acting on DNA [GO:0008094];damaged DNA binding [GO:0003684];DNA binding [GO:0003677];DNA end binding [GO:0045027];DNA helicase activity [GO:0003678];double-stranded DNA binding [GO:0003690];enzyme activator activity [GO:0008047];protein-containing complex binding [GO:0044877];RNA binding [GO:0003723];telomeric D…		Ku80 family	31.4754	30.2959	6	3	3	0.563116	-1.17947	70	59	78	65	59	59	33	732	82705
Q99536	VAT1_HUMAN	VAT1	Synaptic vesicle membrane protein VAT-1 homolog	31.6792	28.4493	30.8089	28.6386	31.3243	30.9202				negative regulation of mitochondrial fusion [GO:0010637]	azurophil granule lumen [GO:0035578];extracellular exosome [GO:0070062];extracellular region [GO:0005576];membrane [GO:0016020];mitochondrial outer membrane [GO:0005741]	oxidoreductase activity [GO:0016491];zinc ion binding [GO:0008270]		Zinc-containing alcohol dehydrogenase family, Quinone oxidoreductase subfamily	30.3124	30.2944	6	3	3	0.00462958	-0.0180505	26	27	34	34	36	38	18	393	41920
O43175	SERA_HUMAN	PHGDH	D-3-phosphoglycerate dehydrogenase	32.1106	29.7218	31.6668	29.5042	30.9101	30.4468				brain development [GO:0007420];G1 to G0 transition [GO:0070314];gamma-aminobutyric acid metabolic process [GO:0009448];glial cell development [GO:0021782];glutamine metabolic process [GO:0006541];glycine metabolic process [GO:0006544];L-serine biosynthetic process [GO:0006564];neural tube development [GO:0021915];neuron projection development [GO:0031175];regulation of gene expression [GO:0010468…	cytosol [GO:0005829];extracellular exosome [GO:0070062]	electron transfer activity [GO:0009055];L-malate dehydrogenase (NAD+) activity [GO:0030060];NAD binding [GO:0051287];phosphoglycerate dehydrogenase activity [GO:0004617]	DISEASE: Neu-Laxova syndrome 1 (NLS1) [MIM:256520]: A lethal, autosomal recessive multiple malformation syndrome characterized by ichthyosis, marked intrauterine growth restriction, microcephaly, short neck, limb deformities, hypoplastic lungs, edema, and central nervous system anomalies including lissencephaly, cerebellar hypoplasia and/or abnormal/agenesis of the corpus callosum. Abnormal facia…	D-isomer specific 2-hydroxyacid dehydrogenase family	31.1664	30.287	6	3	3	0.449359	-0.87939	43	53	51	39	36	36	25	533	56651
Q13263	TIF1B_HUMAN	TRIM28	Transcription intermediary factor 1-beta	32.424	30.0977	32.172	29.3939	31.135	30.3036				chromatin organization [GO:0006325];convergent extension involved in axis elongation [GO:0060028];DNA repair [GO:0006281];embryo implantation [GO:0007566];embryonic placenta morphogenesis [GO:0060669];epithelial to mesenchymal transition [GO:0001837];genomic imprinting [GO:0071514];innate immune response [GO:0045087];negative regulation of DNA-templated transcription [GO:0045892];negative regulat…	euchromatin [GO:0000791];heterochromatin [GO:0000792];nucleoplasm [GO:0005654];nucleus [GO:0005634];protein-containing complex [GO:0032991];RNA polymerase II transcription regulator complex [GO:0090575]	chromatin binding [GO:0003682];chromo shadow domain binding [GO:0070087];DNA binding [GO:0003677];Krueppel-associated box domain binding [GO:0035851];promoter-specific chromatin binding [GO:1990841];protein kinase activity [GO:0004672];RNA binding [GO:0003723];SUMO transferase activity [GO:0019789];transcription coactivator activity [GO:0003713];transcription corepressor activity [GO:0003714];ubi…		TRIM/RBCC family	31.5646	30.2775	6	3	3	0.65246	-1.28706	57	57	77	49	56	42	29	835	88550
Q06323	PSME1_HUMAN	PSME1	Proteasome activator complex subunit 1	31.5085	28.3257	30.5977	29.1358	30.5469	31.0736				antigen processing and presentation of exogenous antigen [GO:0019884];regulation of G1/S transition of mitotic cell cycle [GO:2000045];regulation of proteasomal protein catabolic process [GO:0061136]	cytoplasm [GO:0005737];cytosol [GO:0005829];extracellular exosome [GO:0070062];nucleoplasm [GO:0005654];proteasome activator complex [GO:0008537];proteasome complex [GO:0000502]	endopeptidase activator activity [GO:0061133]		PA28 family	30.144	30.2521	6	3	3	0.0329123	0.108151	28	15	24	25	28	34	15	249	28723
Q16658	FSCN1_HUMAN	FSCN1	Fascin	33.1298	30.2499	32.5216	29.0509	31.4003	30.294				actin cytoskeleton organization [GO:0030036];actin filament bundle assembly [GO:0051017];cell migration [GO:0016477];cell motility [GO:0048870];cell-cell junction assembly [GO:0007043];establishment of apical/basal cell polarity [GO:0035089];establishment or maintenance of cell polarity [GO:0007163];microspike assembly [GO:0030035];parallel actin filament bundle assembly [GO:0030046];positive reg…	actin cytoskeleton [GO:0015629];cell cortex [GO:0005938];cell projection membrane [GO:0031253];cell-cell junction [GO:0005911];cytoplasm [GO:0005737];cytoskeleton [GO:0005856];cytosol [GO:0005829];extracellular exosome [GO:0070062];filopodium [GO:0030175];growth cone [GO:0030426];lamellipodium [GO:0030027];microspike [GO:0044393];microvillus [GO:0005902];podosome [GO:0002102];ruffle [GO:0001726];…	actin binding [GO:0003779];actin filament binding [GO:0051015];cadherin binding [GO:0045296];protein-macromolecule adaptor activity [GO:0030674];RNA binding [GO:0003723]		Fascin family	31.9671	30.2484	6	3	3	0.707909	-1.7187	52	43	52	36	39	35	22	493	54530
P32119	PRDX2_HUMAN	PRDX2	Peroxiredoxin-2	31.1278	29.3867	30.0992	29.4837	30.7504	30.5029				cell redox homeostasis [GO:0045454];cellular response to oxidative stress [GO:0034599];cellular response to stress [GO:0033554];defense response to tumor cell [GO:0002357];extrinsic apoptotic signaling pathway [GO:0097191];hydrogen peroxide catabolic process [GO:0042744];leukocyte activation [GO:0045321];negative regulation of apoptotic process [GO:0043066];negative regulation of extrinsic apopto…	cytoplasm [GO:0005737];cytosol [GO:0005829];extracellular exosome [GO:0070062]	antioxidant activity [GO:0016209];thioredoxin peroxidase activity [GO:0008379]		Peroxiredoxin family, AhpC/Prx1 subfamily	30.2046	30.2457	6	3	3	0.0215184	0.0410875	35	25	26	43	26	36	18	198	21892
P11586	C1TC_HUMAN	MTHFD1	C-1-tetrahydrofolate synthase, cytoplasmic	32.3594	30.2976	32.1026	28.4137	31.679	30.6317				10-formyltetrahydrofolate biosynthetic process [GO:0009257];embryonic neurocranium morphogenesis [GO:0048702];embryonic viscerocranium morphogenesis [GO:0048703];heart development [GO:0007507];methionine biosynthetic process [GO:0009086];methionine metabolic process [GO:0006555];neural tube closure [GO:0001843];neutrophil homeostasis [GO:0001780];one-carbon metabolic process [GO:0006730];purine n…	cytosol [GO:0005829];extracellular exosome [GO:0070062];membrane [GO:0016020];mitochondrion [GO:0005739]	ATP binding [GO:0005524];formate-tetrahydrofolate ligase activity [GO:0004329];methenyltetrahydrofolate cyclohydrolase activity [GO:0004477];methylenetetrahydrofolate dehydrogenase (NAD+) activity [GO:0004487];methylenetetrahydrofolate dehydrogenase (NADP+) activity [GO:0004488];methylenetetrahydrofolate dehydrogenase [NAD(P)+] activity [GO:0004486]	DISEASE: Colorectal cancer (CRC) [MIM:114500]: A complex disease characterized by malignant lesions arising from the inner wall of the large intestine (the colon) and the rectum. Genetic alterations are often associated with progression from premalignant lesion (adenoma) to invasive adenocarcinoma. Risk factors for cancer of the colon and rectum include colon polyps, long-standing ulcerative coli…	Formate--tetrahydrofolate ligase family;Tetrahydrofolate dehydrogenase/cyclohydrolase family	31.5865	30.2414	6	3	3	0.507225	-1.3451	74	54	79	48	63	54	42	935	101531
P21399	ACOHC_HUMAN	ACO1	Cytoplasmic aconitate hydratase	31.841	29.2476	31.3104	30.5643	30.2367	29.9154				citrate metabolic process [GO:0006101];intestinal absorption [GO:0050892];intracellular iron ion homeostasis [GO:0006879];post-embryonic development [GO:0009791];response to iron(II) ion [GO:0010040];tricarboxylic acid cycle [GO:0006099]	cytoplasm [GO:0005737];cytosol [GO:0005829];endoplasmic reticulum [GO:0005783];extracellular exosome [GO:0070062];Golgi apparatus [GO:0005794];mitochondrion [GO:0005739]	3 iron, 4 sulfur cluster binding [GO:0051538];4 iron, 4 sulfur cluster binding [GO:0051539];aconitate hydratase activity [GO:0003994];iron-responsive element binding [GO:0030350];iron-sulfur cluster binding [GO:0051536];metal ion binding [GO:0046872];mRNA regulatory element binding translation repressor activity [GO:0000900];RNA binding [GO:0003723]		Aconitase/IPM isomerase family	30.7997	30.2388	6	3	3	0.277247	-0.560879	55	40	60	29	42	45	24	889	98399
P62424	RL7A_HUMAN	RPL7A	Large ribosomal subunit protein eL8	32.1483	30.2401	31.516	28.7291	31.3156	30.6134				cytoplasmic translation [GO:0002181];maturation of LSU-rRNA [GO:0000470];translation [GO:0006412]	cytoplasm [GO:0005737];cytosol [GO:0005829];cytosolic large ribosomal subunit [GO:0022625];cytosolic ribosome [GO:0022626];focal adhesion [GO:0005925];membrane [GO:0016020];nucleolus [GO:0005730];nucleus [GO:0005634];ribosome [GO:0005840];synapse [GO:0045202]	cadherin binding [GO:0045296];RNA binding [GO:0003723];structural constituent of ribosome [GO:0003735]	DISEASE: Note=Chromosomal recombination involving RPL7A activates the receptor kinase domain of the TRK oncogene.	Eukaryotic ribosomal protein eL8 family	31.3015	30.2193	6	3	3	0.494467	-1.08216	29	21	27	18	24	16	14	266	29996
Q9ULV4	COR1C_HUMAN	CORO1C	Coronin-1C	32.667	30.4474	32.1704	29.4599	31.335	29.8302				actin filament organization [GO:0007015];activation of GTPase activity [GO:0090630];corpus callosum development [GO:0022038];endosomal transport [GO:0016197];endosome fission [GO:0140285];endosome membrane tubulation [GO:0097750];establishment of protein localization [GO:0045184];membrane fission [GO:0090148];negative regulation of epithelial cell migration [GO:0010633];negative regulation of foc…	actin cytoskeleton [GO:0015629];cell cortex [GO:0005938];endosome membrane [GO:0010008];flotillin complex [GO:0016600];focal adhesion [GO:0005925];lamellipodium [GO:0030027];lateral plasma membrane [GO:0016328];ruffle membrane [GO:0032587];sarcolemma [GO:0042383];sarcomere [GO:0030017];synapse [GO:0045202]	actin filament binding [GO:0051015];small GTPase binding [GO:0031267]		WD repeat coronin family	31.7616	30.2084	6	3	3	0.813421	-1.55325	63	58	70	41	47	29	26	474	53249
P30086	PEBP1_HUMAN	PEBP1	Phosphatidylethanolamine-binding protein 1	31.6342	28.8581	30.1519	29.1877	30.726	30.6984				negative regulation of MAPK cascade [GO:0043409];negative regulation of peptidase activity [GO:0010466]	cytosol [GO:0005829];extracellular exosome [GO:0070062];nucleus [GO:0005634]	ATP binding [GO:0005524];enzyme binding [GO:0019899];phosphatidylethanolamine binding [GO:0008429];protein kinase binding [GO:0019901];RNA binding [GO:0003723];serine-type endopeptidase inhibitor activity [GO:0004867]		Phosphatidylethanolamine-binding protein family	30.2147	30.2041	6	3	3	0.00368273	-0.0106901	15	14	15	20	17	18	7	187	21057
P62906	RL10A_HUMAN	RPL10A	Large ribosomal subunit protein uL1	32.75	30.0636	32.4821	29.1454	31.2456	30.1999				cytoplasmic translation [GO:0002181];response to ethanol [GO:0045471];translation [GO:0006412]	cytoplasm [GO:0005737];cytosol [GO:0005829];cytosolic large ribosomal subunit [GO:0022625];cytosolic ribosome [GO:0022626];extracellular exosome [GO:0070062];focal adhesion [GO:0005925];membrane [GO:0016020];nucleus [GO:0005634];postsynaptic density [GO:0014069]	RNA binding [GO:0003723];structural constituent of ribosome [GO:0003735]		Universal ribosomal protein uL1 family	31.7652	30.197	6	3	3	0.680413	-1.56826	40	37	44	17	30	21	14	217	24831
Q15046	SYK_HUMAN	KARS1	Lysine--tRNA ligase	31.82	29.7217	31.4211	29.2027	31.0645	30.2811				basophil activation involved in immune response [GO:0002276];diadenosine tetraphosphate biosynthetic process [GO:0015966];ERK1 and ERK2 cascade [GO:0070371];lysyl-tRNA aminoacylation [GO:0006430];positive regulation of DNA-templated transcription [GO:0045893];positive regulation of inflammatory response to antigenic stimulus [GO:0002863];positive regulation of macrophage activation [GO:0043032];r…	aminoacyl-tRNA synthetase multienzyme complex [GO:0017101];cytosol [GO:0005829];extracellular space [GO:0005615];mitochondrial matrix [GO:0005759];mitochondrion [GO:0005739];nucleoplasm [GO:0005654];nucleus [GO:0005634];plasma membrane [GO:0005886]	amino acid binding [GO:0016597];ATP binding [GO:0005524];ATP:ADP adenylyltransferase activity [GO:0003877];identical protein binding [GO:0042802];lysine-tRNA ligase activity [GO:0004824];protein homodimerization activity [GO:0042803];tRNA binding [GO:0000049]	DISEASE: Charcot-Marie-Tooth disease, recessive intermediate B (CMTRIB) [MIM:613641]: A form of Charcot-Marie-Tooth disease, a disorder of the peripheral nervous system, characterized by progressive weakness and atrophy, initially of the peroneal muscles and later of the distal muscles of the arms. Recessive intermediate forms of Charcot-Marie-Tooth disease are characterized by clinical and patho…	Class-II aminoacyl-tRNA synthetase family	30.9876	30.1828	6	3	3	0.406591	-0.804853	39	31	39	35	36	34	22	597	68048
P25398	RS12_HUMAN	RPS12	Small ribosomal subunit protein eS12	32.1994	29.0448	31.3543	29.2778	30.5462	30.7186				cytoplasmic translation [GO:0002181];maintenance of translational fidelity [GO:1990145];positive regulation of canonical Wnt signaling pathway [GO:0090263];ribosomal small subunit biogenesis [GO:0042274];translation [GO:0006412]	cytoplasm [GO:0005737];cytosol [GO:0005829];cytosolic ribosome [GO:0022626];cytosolic small ribosomal subunit [GO:0022627];Golgi apparatus [GO:0005794];intracellular membrane-bounded organelle [GO:0043231];membrane [GO:0016020];nucleolus [GO:0005730];nucleoplasm [GO:0005654];small-subunit processome [GO:0032040]	RNA binding [GO:0003723];structural constituent of ribosome [GO:0003735]		Eukaryotic ribosomal protein eS12 family	30.8662	30.1809	6	3	3	0.260975	-0.685308	50	38	52	52	39	55	12	132	14515
P27348	1433T_HUMAN	YWHAQ	14-3-3 protein theta	31.5027	29.1324	30.7033	29.4746	30.3874	30.6758				negative regulation of DNA-templated transcription [GO:0045892];negative regulation of monoatomic ion transmembrane transport [GO:0034766];protein localization [GO:0008104];protein targeting [GO:0006605];signal transduction [GO:0007165];small GTPase-mediated signal transduction [GO:0007264];substantia nigra development [GO:0021762]	cytoplasm [GO:0005737];cytosol [GO:0005829];extracellular exosome [GO:0070062];focal adhesion [GO:0005925];membrane [GO:0016020];nucleus [GO:0005634];protein-containing complex [GO:0032991];synapse [GO:0045202]	14-3-3 protein binding [GO:0071889];identical protein binding [GO:0042802];protein domain specific binding [GO:0019904];transmembrane transporter binding [GO:0044325]		14-3-3 family	30.4461	30.1792	6	3	3	0.124421	-0.266877	30	20	31	34	25	38	22	245	27764
P62857	RS28_HUMAN	RPS28	Small ribosomal subunit protein eS28	31.6409	28.4204	30.8266	29.6275	30.6002	30.2854				cytoplasmic translation [GO:0002181];maturation of SSU-rRNA [GO:0030490];ribosomal small subunit assembly [GO:0000028];ribosomal small subunit biogenesis [GO:0042274];ribosome biogenesis [GO:0042254];rRNA processing [GO:0006364];translation [GO:0006412]	cytoplasm [GO:0005737];cytoplasmic side of rough endoplasmic reticulum membrane [GO:0098556];cytosol [GO:0005829];cytosolic small ribosomal subunit [GO:0022627];extracellular exosome [GO:0070062];nucleolus [GO:0005730];nucleoplasm [GO:0005654];ribosome [GO:0005840];small ribosomal subunit [GO:0015935];small-subunit processome [GO:0032040];synapse [GO:0045202]	RNA binding [GO:0003723];structural constituent of ribosome [GO:0003735]	DISEASE: Diamond-Blackfan anemia 15, with mandibulofacial dysostosis (DBA15) [MIM:606164]: A form of Diamond-Blackfan anemia, a congenital non-regenerative hypoplastic anemia that usually presents early in infancy. Diamond-Blackfan anemia is characterized by a moderate to severe macrocytic anemia, erythroblastopenia, and an increased risk of malignancy. 30 to 40% of Diamond-Blackfan anemia patien…	Eukaryotic ribosomal protein eS28 family	30.296	30.171	6	3	3	0.0422236	-0.124961	11	12	13	20	18	18	5	69	7841
P67809	YBOX1_HUMAN	YBX1	Y-box-binding protein 1	33.0301	29.5852	31.1219	29.2833	30.7118	30.4961				cellular response to interleukin-7 [GO:0098761];CRD-mediated mRNA stabilization [GO:0070934];embryonic morphogenesis [GO:0048598];epidermis development [GO:0008544];in utero embryonic development [GO:0001701];miRNA transport [GO:1990428];mRNA processing [GO:0006397];mRNA stabilization [GO:0048255];negative regulation of cellular senescence [GO:2000773];negative regulation of nuclear-transcribed m…	CRD-mediated mRNA stability complex [GO:0070937];cytoplasm [GO:0005737];cytoplasmic stress granule [GO:0010494];cytosol [GO:0005829];endoplasmic reticulum [GO:0005783];extracellular exosome [GO:0070062];extracellular region [GO:0005576];histone pre-mRNA 3'end processing complex [GO:0071204];intracellular membrane-bounded organelle [GO:0043231];nucleoplasm [GO:0005654];nucleus [GO:0005634];P-body …	C5-methylcytidine-containing RNA reader activity [GO:0062153];chromatin binding [GO:0003682];DNA binding [GO:0003677];double-stranded DNA binding [GO:0003690];GTPase binding [GO:0051020];miRNA binding [GO:0035198];mRNA binding [GO:0003729];nucleic acid binding [GO:0003676];RNA binding [GO:0003723];sequence-specific double-stranded DNA binding [GO:1990837];single-stranded DNA binding [GO:0003697]		YBX1 family	31.2457	30.1637	6	3	3	0.423096	-1.08201	61	38	41	40	40	28	17	324	35924
P61204	ARF3_HUMAN	ARF3	ADP-ribosylation factor 3	32.4547	29.9754	30.3104	29.1163	30.6102	30.718				intracellular protein transport [GO:0006886];retrograde vesicle-mediated transport, Golgi to endoplasmic reticulum [GO:0006890];vesicle-mediated transport [GO:0016192]	extracellular exosome [GO:0070062];Golgi membrane [GO:0000139];perinuclear region of cytoplasm [GO:0048471];plasma membrane [GO:0005886]	GTP binding [GO:0005525];GTPase activity [GO:0003924]		Small GTPase superfamily, Arf family	30.9135	30.1482	6	3	3	0.339067	-0.765348	42	25	34	22	27	31	11	181	20601	sp|P84077|ARF1_HUMAN
P51659	DHB4_HUMAN	HSD17B4	Peroxisomal multifunctional enzyme type 2	31.8701	29.3166	30.8674	28.2988	31.1259	31.0179				androgen metabolic process [GO:0008209];estrogen metabolic process [GO:0008210];fatty acid beta-oxidation [GO:0006635];medium-chain fatty-acyl-CoA metabolic process [GO:0036112];osteoblast differentiation [GO:0001649];Sertoli cell development [GO:0060009];very long-chain fatty acid metabolic process [GO:0000038];very long-chain fatty-acyl-CoA metabolic process [GO:0036111]	cytosol [GO:0005829];membrane [GO:0016020];peroxisomal matrix [GO:0005782];peroxisomal membrane [GO:0005778];peroxisome [GO:0005777]	(3R)-hydroxyacyl-CoA dehydrogenase (NAD+) activity [GO:0106386];17-beta-hydroxysteroid dehydrogenase (NAD+) activity [GO:0044594];3alpha,7alpha,12alpha-trihydroxy-5beta-cholest-24-enoyl-CoA hydratase activity [GO:0033989];3-hydroxyacyl-CoA dehydratase activity [GO:0018812];3-hydroxyacyl-CoA dehydrogenase activity [GO:0003857];enoyl-CoA hydratase activity [GO:0004300];estradiol 17-beta-dehydrogena…	DISEASE: D-bifunctional protein deficiency (DBPD) [MIM:261515]: Disorder of peroxisomal fatty acid beta-oxidation. {ECO:0000269|PubMed:10400999, ECO:0000269|PubMed:10671535, ECO:0000269|PubMed:11743515, ECO:0000269|PubMed:9482850}. Note=The disease is caused by variants affecting the gene represented in this entry.;DISEASE: Perrault syndrome 1 (PRLTS1) [MIM:233400]: A sex-influenced disorder char…	Short-chain dehydrogenases/reductases (SDR) family	30.6847	30.1475	6	3	3	0.171255	-0.537191	43	38	45	34	42	50	23	736	79686
P55060	XPO2_HUMAN	CSE1L	Exportin-2	31.1119	28.7906	30.6925	29.1773	30.6153	30.6404				protein export from nucleus [GO:0006611];protein import into nucleus [GO:0006606]	cytoplasm [GO:0005737];cytosol [GO:0005829];extracellular exosome [GO:0070062];membrane [GO:0016020];nuclear envelope [GO:0005635];nucleoplasm [GO:0005654];nucleus [GO:0005634]	nuclear export signal receptor activity [GO:0005049];small GTPase binding [GO:0031267]		XPO2/CSE1 family	30.1983	30.1443	6	3	3	0.0208685	-0.0539977	26	23	34	29	35	36	20	971	110417
P54819	KAD2_HUMAN	AK2	Adenylate kinase 2, mitochondrial	31.967	29.4956	30.9845	29.2588	30.4394	30.7203				ADP biosynthetic process [GO:0006172];AMP metabolic process [GO:0046033];ATP metabolic process [GO:0046034];nucleobase-containing small molecule interconversion [GO:0015949];phosphorylation [GO:0016310]	cytoplasm [GO:0005737];extracellular exosome [GO:0070062];mitochondrial intermembrane space [GO:0005758];mitochondrion [GO:0005739];sperm mitochondrial sheath [GO:0097226]	adenylate kinase activity [GO:0004017];ATP binding [GO:0005524]	DISEASE: Reticular dysgenesis (RDYS) [MIM:267500]: A fatal form of severe combined immunodeficiency, characterized by absence of granulocytes, almost complete deficiency of lymphocytes in peripheral blood, hypoplasia of the thymus and secondary lymphoid organs, and lack of innate and adaptive humoral and cellular immunity, leading to fatal septicemia within days after birth. In bone marrow of ind…	Adenylate kinase family, AK2 subfamily	30.8157	30.1395	6	3	3	0.328682	-0.676194	39	26	32	44	34	35	14	239	26478
Q14103	HNRPD_HUMAN	HNRNPD	Heterogeneous nuclear ribonucleoprotein D0	32.8447	30.101	31.8383	29.3526	30.9306	30.1144				3'-UTR-mediated mRNA destabilization [GO:0061158];cellular response to amino acid stimulus [GO:0071230];cellular response to estradiol stimulus [GO:0071392];cellular response to nitric oxide [GO:0071732];cellular response to putrescine [GO:1904586];cerebellum development [GO:0021549];circadian regulation of translation [GO:0097167];CRD-mediated mRNA stabilization [GO:0070934];hepatocyte dediffere…	chromatin [GO:0000785];cytosol [GO:0005829];glutamatergic synapse [GO:0098978];mCRD-mediated mRNA stability complex [GO:0106002];nucleoplasm [GO:0005654];nucleus [GO:0005634];postsynaptic density [GO:0014069];ribonucleoprotein complex [GO:1990904]	chromatin binding [GO:0003682];histone deacetylase binding [GO:0042826];minor groove of adenine-thymine-rich DNA binding [GO:0003680];mRNA 3'-UTR AU-rich region binding [GO:0035925];RNA binding [GO:0003723];telomeric DNA binding [GO:0042162]			31.5947	30.1325	6	3	3	0.726074	-1.46214	36	55	39	26	20	24	17	355	38434
Q9NQC3	RTN4_HUMAN	RTN4	Reticulon-4	31.185	28.4787	30.3583	29.2871	30.5629	30.5423				apoptotic process [GO:0006915];axonal fasciculation [GO:0007413];blastocyst formation [GO:0001825];brain development [GO:0007420];cardiac epithelial to mesenchymal transition [GO:0060317];cell adhesion involved in sprouting angiogenesis [GO:0120078];cell migration involved in vasculogenesis [GO:0035441];cellular response to hypoxia [GO:0071456];central nervous system vasculogenesis [GO:0022009];c…	anchoring junction [GO:0070161];cell junction [GO:0030054];endoplasmic reticulum [GO:0005783];endoplasmic reticulum membrane [GO:0005789];endoplasmic reticulum tubular network [GO:0071782];endoplasmic reticulum tubular network membrane [GO:0098826];glutamatergic synapse [GO:0098978];neuron projection [GO:0043005];neuronal cell body [GO:0043025];nuclear envelope [GO:0005635];plasma membrane [GO:00…	cadherin binding [GO:0045296];metal ion binding [GO:0046872];protein homodimerization activity [GO:0042803];RNA binding [GO:0003723];ubiquitin protein ligase binding [GO:0031625]			30.0074	30.1308	6	3	3	0.0466633	0.123411	36	23	23	44	32	40	10	1192	129931
P02768	ALBU_HUMAN	ALB	Albumin	28.182	29.3934	27.5994	30.0251	30.3776	29.9525	+			cellular response to calcium ion starvation [GO:0072732];cellular response to starvation [GO:0009267];negative regulation of mitochondrial depolarization [GO:0051902]	blood microparticle [GO:0072562];cytoplasm [GO:0005737];endoplasmic reticulum [GO:0005783];endoplasmic reticulum lumen [GO:0005788];extracellular exosome [GO:0070062];extracellular region [GO:0005576];extracellular space [GO:0005615];Golgi apparatus [GO:0005794];nucleus [GO:0005634];platelet alpha granule lumen [GO:0031093];protein-containing complex [GO:0032991]	antioxidant activity [GO:0016209];copper ion binding [GO:0005507];DNA binding [GO:0003677];enterobactin binding [GO:1903981];exogenous protein binding [GO:0140272];fatty acid binding [GO:0005504];identical protein binding [GO:0042802];protein-folding chaperone binding [GO:0051087];pyridoxal phosphate binding [GO:0030170];toxic substance binding [GO:0015643]	DISEASE: Analbuminemia (ANALBA) [MIM:616000]: A rare autosomal recessive disorder manifested by the presence of a very low amount of circulating serum albumin. Affected individuals manifest mild edema, hypotension, fatigue, and, occasionally, lower body lipodystrophy (mainly in adult females). The most common biochemical finding is hyperlipidemia, with a significant increase in the total and LDL …	ALB/AFP/VDB family	28.3916	30.1184	6	3	3	1.47105	1.7268	7	24	7	59	24	29	24	609	69367
P62888	RL30_HUMAN	RPL30	Large ribosomal subunit protein eL30	32.2264	29.6671	31.63	29.1507	30.59	30.5995				antimicrobial humoral immune response mediated by antimicrobial peptide [GO:0061844];cytoplasmic translation [GO:0002181];defense response to Gram-negative bacterium [GO:0050829];killing of cells of another organism [GO:0031640];translation [GO:0006412]	cytoplasm [GO:0005737];cytosol [GO:0005829];cytosolic large ribosomal subunit [GO:0022625];cytosolic ribosome [GO:0022626];extracellular exosome [GO:0070062];focal adhesion [GO:0005925];membrane [GO:0016020];nucleus [GO:0005634];postsynaptic density [GO:0014069]	RNA binding [GO:0003723];structural constituent of ribosome [GO:0003735]		Eukaryotic ribosomal protein eL30 family	31.1745	30.1134	6	3	3	0.510437	-1.06111	25	24	27	20	25	25	6	115	12784
P62277	RS13_HUMAN	RPS13	Small ribosomal subunit protein uS15	31.9225	29.9466	31.2891	29.0613	31.159	30.0551				cytoplasmic translation [GO:0002181];negative regulation of RNA splicing [GO:0033119];ribosomal small subunit biogenesis [GO:0042274];translation [GO:0006412]	cytoplasm [GO:0005737];cytosol [GO:0005829];cytosolic ribosome [GO:0022626];cytosolic small ribosomal subunit [GO:0022627];extracellular exosome [GO:0070062];focal adhesion [GO:0005925];membrane [GO:0016020];nucleolus [GO:0005730];nucleoplasm [GO:0005654];nucleus [GO:0005634];postsynaptic density [GO:0014069];ribosome [GO:0005840];small-subunit processome [GO:0032040]	mRNA 5'-UTR binding [GO:0048027];mRNA binding [GO:0003729];RNA binding [GO:0003723];small ribosomal subunit rRNA binding [GO:0070181];structural constituent of ribosome [GO:0003735]		Universal ribosomal protein uS15 family	31.0527	30.0918	6	3	3	0.499388	-0.960917	21	11	17	8	16	9	11	151	17222
P17980	PRS6A_HUMAN	PSMC3	26S proteasome regulatory subunit 6A	32.7861	29.924	32.0179	29.2012	30.5637	30.4798				modulation by host of viral transcription [GO:0043921];positive regulation of proteasomal protein catabolic process [GO:1901800];positive regulation of transcription by RNA polymerase II [GO:0045944];proteasome-mediated ubiquitin-dependent protein catabolic process [GO:0043161]	cytosol [GO:0005829];extracellular region [GO:0005576];ficolin-1-rich granule lumen [GO:1904813];membrane [GO:0016020];nucleoplasm [GO:0005654];nucleus [GO:0005634];P-body [GO:0000932];proteasome accessory complex [GO:0022624];proteasome complex [GO:0000502];proteasome regulatory particle, base subcomplex [GO:0008540];secretory granule lumen [GO:0034774]	ATP binding [GO:0005524];ATP hydrolysis activity [GO:0016887];identical protein binding [GO:0042802];proteasome-activating activity [GO:0036402]	DISEASE: Deafness, cataract, impaired intellectual development, and polyneuropathy (DCIDP) [MIM:619354]: An autosomal recessive disease characterized by early onset of deafness, cataract, severe developmental delay, and severely impaired intellectual development. Patients later develop polyneuropathy of the lower extremities, associated with depigmentation of the hair in that area. {ECO:0000269|P…	AAA ATPase family	31.576	30.0816	6	3	3	0.709207	-1.49445	50	31	59	40	48	47	25	439	49204
P38117	ETFB_HUMAN	ETFB	Electron transfer flavoprotein subunit beta	30.5985	28.082	30.3677	28.4229	31.1878	30.5962				amino acid catabolic process [GO:0009063];fatty acid beta-oxidation using acyl-CoA dehydrogenase [GO:0033539];respiratory electron transport chain [GO:0022904]	electron transfer flavoprotein complex [GO:0045251];mitochondrial matrix [GO:0005759];mitochondrion [GO:0005739]	electron transfer activity [GO:0009055]	DISEASE: Glutaric aciduria 2B (GA2B) [MIM:231680]: An autosomal recessively inherited disorder of fatty acid, amino acid, and choline metabolism. It is characterized by multiple acyl-CoA dehydrogenase deficiencies resulting in large excretion not only of glutaric acid, but also of lactic, ethylmalonic, butyric, isobutyric, 2-methyl-butyric, and isovaleric acids. {ECO:0000269|PubMed:12815589, ECO:…	ETF beta-subunit/FixA family	29.6827	30.069	6	3	3	0.121254	0.386258	21	17	29	20	24	24	13	255	27844
P26006	ITA3_HUMAN	ITGA3	Integrin alpha-3	31.4587	28.5831	29.6876	29.0657	30.563	30.5722				cell adhesion mediated by integrin [GO:0033627];cell-cell adhesion [GO:0098609];cell-matrix adhesion [GO:0007160];dendritic spine maintenance [GO:0097062];exploration behavior [GO:0035640];heart development [GO:0007507];integrin-mediated signaling pathway [GO:0007229];leukocyte migration [GO:0050900];lung development [GO:0030324];maternal process involved in female pregnancy [GO:0060135];memory […	basolateral plasma membrane [GO:0016323];cell periphery [GO:0071944];cell surface [GO:0009986];excitatory synapse [GO:0060076];external side of plasma membrane [GO:0009897];extracellular exosome [GO:0070062];filopodium membrane [GO:0031527];focal adhesion [GO:0005925];glutamatergic synapse [GO:0098978];growth cone filopodium [GO:1990812];integrin alpha3-beta1 complex [GO:0034667];integrin complex…	collagen binding [GO:0005518];fibronectin binding [GO:0001968];integrin binding [GO:0005178];laminin binding [GO:0043236];metal ion binding [GO:0046872];protease binding [GO:0002020];protein domain specific binding [GO:0019904];protein heterodimerization activity [GO:0046982]	DISEASE: Epidermolysis bullosa, junctional 7, with interstitial lung disease and nephrotic syndrome (JEB7) [MIM:614748]: A form of epidermolysis bullosa, a genodermatosis characterized by recurrent blistering, fragility of the skin and mucosal epithelia, and erosions caused by minor mechanical trauma. JEB7 is an autosomal recessive form associated with congenital nephrotic syndrome and interstiti…	Integrin alpha chain family	29.9098	30.067	6	3	3	0.0556035	0.157194	29	18	21	32	23	31	18	1051	116612
Q08211	DHX9_HUMAN	DHX9	ATP-dependent RNA helicase A	33.0412	30.4522	32.5032	28.919	31.3429	29.9337				alternative mRNA splicing, via spliceosome [GO:0000380];cellular response to exogenous dsRNA [GO:0071360];cellular response to tumor necrosis factor [GO:0071356];CRD-mediated mRNA stabilization [GO:0070934];DNA duplex unwinding [GO:0032508];DNA replication [GO:0006260];DNA-templated transcription termination [GO:0006353];DNA-templated viral transcription [GO:0039695];G-quadruplex DNA unwinding [G…	actin cytoskeleton [GO:0015629];centrosome [GO:0005813];CRD-mediated mRNA stability complex [GO:0070937];cytoplasm [GO:0005737];cytoplasmic ribonucleoprotein granule [GO:0036464];cytosol [GO:0005829];membrane [GO:0016020];nuclear body [GO:0016604];nuclear stress granule [GO:0097165];nucleolus [GO:0005730];nucleoplasm [GO:0005654];nucleus [GO:0005634];perichromatin fibrils [GO:0005726];protein-con…	3'-5' DNA helicase activity [GO:0043138];3'-5' DNA/RNA helicase activity [GO:0033679];3'-5' RNA helicase activity [GO:0034458];ATP binding [GO:0005524];ATP hydrolysis activity [GO:0016887];chromatin DNA binding [GO:0031490];DNA binding [GO:0003677];DNA helicase activity [GO:0003678];DNA replication origin binding [GO:0003688];double-stranded DNA binding [GO:0003690];double-stranded RNA binding [G…		DEAD box helicase family, DEAH subfamily	31.9989	30.0652	6	3	3	0.850265	-1.93368	85	74	97	46	50	33	44	1270	140958
P61981	1433G_HUMAN	YWHAG	14-3-3 protein gamma	30.7999	28.9896	30.6587	29.3398	30.8702	29.9846				cellular response to glucose starvation [GO:0042149];cellular response to insulin stimulus [GO:0032869];negative regulation of protein kinase activity [GO:0006469];negative regulation of TORC1 signaling [GO:1904262];positive regulation of cell-cell adhesion [GO:0022409];positive regulation of T cell activation [GO:0050870];positive regulation of T cell mediated immune response to tumor cell [GO:0…	cytoplasm [GO:0005737];cytosol [GO:0005829];extracellular exosome [GO:0070062];focal adhesion [GO:0005925];membrane [GO:0016020];nucleus [GO:0005634];presynapse [GO:0098793]	identical protein binding [GO:0042802];insulin-like growth factor receptor binding [GO:0005159];phosphorylation-dependent protein binding [GO:0140031];protein domain specific binding [GO:0019904];protein kinase C binding [GO:0005080];protein kinase C inhibitor activity [GO:0008426];protein sequestering activity [GO:0140311];receptor tyrosine kinase binding [GO:0030971];RNA binding [GO:0003723]	DISEASE: Developmental and epileptic encephalopathy 56 (DEE56) [MIM:617665]: A form of epileptic encephalopathy, a heterogeneous group of severe early-onset epilepsies characterized by refractory seizures, neurodevelopmental impairment, and poor prognosis. Development is normal prior to seizure onset, after which cognitive and motor delays become apparent. DEE56 is an autosomal dominant condition…	14-3-3 family	30.1494	30.0649	6	3	3	0.0392671	-0.0845229	17	10	11	10	12	11	15	247	28303
P14866	HNRPL_HUMAN	HNRNPL	Heterogeneous nuclear ribonucleoprotein L	33.0687	30.4234	32.211	28.2287	31.4179	30.5456				mRNA processing [GO:0006397];negative regulation of DNA-templated transcription [GO:0045892];regulation of alternative mRNA splicing, via spliceosome [GO:0000381];regulation of RNA splicing [GO:0043484];RNA processing [GO:0006396]	chromatin [GO:0000785];cytoplasm [GO:0005737];extracellular exosome [GO:0070062];membrane [GO:0016020];nucleoplasm [GO:0005654];nucleus [GO:0005634];ribonucleoprotein complex [GO:1990904];ribonucleoprotein granule [GO:0035770]	mRNA binding [GO:0003729];pre-mRNA intronic binding [GO:0097157];RNA binding [GO:0003723];transcription cis-regulatory region binding [GO:0000976]			31.901	30.0641	6	3	3	0.678623	-1.83696	50	47	60	21	45	33	20	589	64133
O75390	CISY_HUMAN	CS	Citrate synthase, mitochondrial	32.33	29.7823	31.7828	28.7402	30.6891	30.7399				carbohydrate metabolic process [GO:0005975];citrate metabolic process [GO:0006101];tricarboxylic acid cycle [GO:0006099]	extracellular exosome [GO:0070062];mitochondrial matrix [GO:0005759];mitochondrion [GO:0005739];nucleus [GO:0005634]	citrate (Si)-synthase activity [GO:0004108];identical protein binding [GO:0042802];RNA binding [GO:0003723]		Citrate synthase family	31.2984	30.0564	6	3	3	0.539465	-1.24203	34	28	25	24	24	28	16	466	51712
Q9H3N1	TMX1_HUMAN	TMX1	Thioredoxin-related transmembrane protein 1	31.2569	29.2753	30.8527	29.1458	30.6341	30.3842				negative regulation of platelet aggregation [GO:0090331];negative regulation of triglyceride biosynthetic process [GO:0010868];positive regulation of ERAD pathway [GO:1904294];regulation of calcium ion transport [GO:0051924];response to endoplasmic reticulum stress [GO:0034976]	endomembrane system [GO:0012505];endoplasmic reticulum membrane [GO:0005789];extracellular region [GO:0005576];mitochondria-associated endoplasmic reticulum membrane contact site [GO:0044233];mitochondrial membrane [GO:0031966]	disulfide oxidoreductase activity [GO:0015036];enzyme inhibitor activity [GO:0004857];protein disulfide isomerase activity [GO:0003756];protein-disulfide reductase activity [GO:0015035]			30.4616	30.0547	6	3	3	0.207208	-0.406979	18	17	20	15	14	13	8	280	31791
P31689	DNJA1_HUMAN	DNAJA1	DnaJ homolog subfamily A member 1	32.6326	29.9949	31.9293	29.1476	30.9298	30.0804				androgen receptor signaling pathway [GO:0030521];flagellated sperm motility [GO:0030317];negative regulation of apoptotic process [GO:0043066];negative regulation of establishment of protein localization to mitochondrion [GO:1903748];negative regulation of JUN kinase activity [GO:0043508];negative regulation of nitrosative stress-induced intrinsic apoptotic signaling pathway [GO:1905259];negative…	cytoplasm [GO:0005737];cytoplasmic side of endoplasmic reticulum membrane [GO:0098554];cytosol [GO:0005829];extracellular exosome [GO:0070062];membrane [GO:0016020];microtubule cytoskeleton [GO:0015630];mitochondrion [GO:0005739];nucleus [GO:0005634];perinuclear region of cytoplasm [GO:0048471]	ATP binding [GO:0005524];ATPase activator activity [GO:0001671];C3HC4-type RING finger domain binding [GO:0055131];G protein-coupled receptor binding [GO:0001664];Hsp70 protein binding [GO:0030544];low-density lipoprotein particle receptor binding [GO:0050750];metal ion binding [GO:0046872];protein-folding chaperone binding [GO:0051087];Tat protein binding [GO:0030957];ubiquitin protein ligase bi…			31.5189	30.0526	6	3	3	0.711217	-1.46633	59	22	58	29	36	21	22	397	44868
P08708	RS17_HUMAN	RPS17	Small ribosomal subunit protein eS17	32.0289	29.1532	31.4493	29.0094	30.9789	30.1618				cytoplasmic translation [GO:0002181];erythrocyte homeostasis [GO:0034101];ribosomal small subunit biogenesis [GO:0042274];rRNA processing [GO:0006364];translation [GO:0006412];translational initiation [GO:0006413]	cytoplasm [GO:0005737];cytosol [GO:0005829];cytosolic ribosome [GO:0022626];cytosolic small ribosomal subunit [GO:0022627];focal adhesion [GO:0005925];membrane [GO:0016020];nucleolus [GO:0005730];nucleoplasm [GO:0005654];ribosome [GO:0005840];small-subunit processome [GO:0032040];synapse [GO:0045202]	RNA binding [GO:0003723];structural constituent of ribosome [GO:0003735]	DISEASE: Diamond-Blackfan anemia 4 (DBA4) [MIM:612527]: A form of Diamond-Blackfan anemia, a congenital non-regenerative hypoplastic anemia that usually presents early in infancy. Diamond-Blackfan anemia is characterized by a moderate to severe macrocytic anemia, erythroblastopenia, and an increased risk of developing leukemia. 30 to 40% of Diamond-Blackfan anemia patients present with short stat…	Eukaryotic ribosomal protein eS17 family	30.8772	30.0501	6	3	3	0.324267	-0.8271	34	25	34	31	32	30	11	135	15550
Q13347	EIF3I_HUMAN	EIF3I	Eukaryotic translation initiation factor 3 subunit I	31.9862	29.8691	31.4247	28.5825	30.7185	30.8105				cytoplasmic translational initiation [GO:0002183];formation of cytoplasmic translation initiation complex [GO:0001732];translational initiation [GO:0006413]	cytosol [GO:0005829];eukaryotic 43S preinitiation complex [GO:0016282];eukaryotic 48S preinitiation complex [GO:0033290];eukaryotic translation initiation factor 3 complex [GO:0005852];eukaryotic translation initiation factor 3 complex, eIF3m [GO:0071541];extracellular exosome [GO:0070062];synapse [GO:0045202]	RNA binding [GO:0003723];translation initiation factor activity [GO:0003743]		EIF-3 subunit I family	31.0933	30.0372	6	3	3	0.474827	-1.05616	31	38	30	18	26	19	17	325	36502
P05198	IF2A_HUMAN	EIF2S1	Eukaryotic translation initiation factor 2 subunit 1	32.3067	29.9907	31.6338	28.8238	30.6505	30.6258				cellular response to amino acid starvation [GO:0034198];cellular response to heat [GO:0034605];cellular response to oxidative stress [GO:0034599];cellular response to UV [GO:0034644];HRI-mediated signaling [GO:0140468];mitophagy [GO:0000423];negative regulation of translational initiation in response to stress [GO:0032057];PERK-mediated unfolded protein response [GO:0036499];positive regulation o…	cytoplasmic stress granule [GO:0010494];cytosol [GO:0005829];eukaryotic 48S preinitiation complex [GO:0033290];eukaryotic translation initiation factor 2 complex [GO:0005850];extracellular exosome [GO:0070062];glial limiting end-foot [GO:0097451];membrane [GO:0016020];mitochondrion [GO:0005739];nucleus [GO:0005634];synapse [GO:0045202];translation initiation ternary complex [GO:0044207]	ribosome binding [GO:0043022];RNA binding [GO:0003723];translation initiation factor activity [GO:0003743]		EIF-2-alpha family	31.3104	30.0334	6	3	3	0.627598	-1.27698	46	31	47	19	25	29	28	315	36112
Q02790	FKBP4_HUMAN	FKBP4	Peptidyl-prolyl cis-trans isomerase FKBP4	32.3198	29.2134	30.723	28.8941	30.5661	30.6288				androgen receptor signaling pathway [GO:0030521];chaperone-mediated protein folding [GO:0061077];copper ion transport [GO:0006825];embryo implantation [GO:0007566];male sex differentiation [GO:0046661];negative regulation of microtubule polymerization [GO:0031115];negative regulation of microtubule polymerization or depolymerization [GO:0031111];negative regulation of neuron projection developmen…	axonal growth cone [GO:0044295];cytoplasm [GO:0005737];cytosol [GO:0005829];extracellular exosome [GO:0070062];microtubule [GO:0005874];mitochondrion [GO:0005739];neuronal cell body [GO:0043025];nucleoplasm [GO:0005654];perinuclear region of cytoplasm [GO:0048471];protein-containing complex [GO:0032991]	ATP binding [GO:0005524];copper-dependent protein binding [GO:0032767];FK506 binding [GO:0005528];GTP binding [GO:0005525];heat shock protein binding [GO:0031072];nuclear glucocorticoid receptor binding [GO:0035259];peptidyl-prolyl cis-trans isomerase activity [GO:0003755];phosphoprotein binding [GO:0051219];protein-macromolecule adaptor activity [GO:0030674];RNA binding [GO:0003723];tau protein …			30.7521	30.0297	6	3	3	0.272827	-0.722415	48	23	28	27	32	41	28	459	51805
P30044	PRDX5_HUMAN	PRDX5	Peroxiredoxin-5, mitochondrial	32.2592	29.3497	30.6435	29.1371	29.9454	30.9899				cell redox homeostasis [GO:0045454];cellular response to oxidative stress [GO:0034599];cellular response to reactive oxygen species [GO:0034614];hydrogen peroxide catabolic process [GO:0042744];inflammatory response [GO:0006954];NADPH oxidation [GO:0070995];negative regulation of apoptotic process [GO:0043066];negative regulation of oxidoreductase activity [GO:0051354];negative regulation of tran…	cytoplasm [GO:0005737];cytoplasmic vesicle [GO:0031410];cytosol [GO:0005829];extracellular exosome [GO:0070062];extracellular space [GO:0005615];intracellular membrane-bounded organelle [GO:0043231];mitochondrial matrix [GO:0005759];mitochondrion [GO:0005739];nucleus [GO:0005634];perinuclear region of cytoplasm [GO:0048471];peroxisomal matrix [GO:0005782];peroxisome [GO:0005777]	antioxidant activity [GO:0016209];cysteine-type endopeptidase inhibitor activity involved in apoptotic process [GO:0043027];identical protein binding [GO:0042802];peroxidase activity [GO:0004601];peroxynitrite reductase activity [GO:0072541];RNA polymerase III transcription regulatory region sequence-specific DNA binding [GO:0001016];signaling receptor binding [GO:0005102];thioredoxin peroxidase …		Peroxiredoxin family, Prx5 subfamily	30.7508	30.0241	6	3	3	0.295126	-0.726697	41	26	34	34	26	44	13	214	22086
P54136	SYRC_HUMAN	RARS1	Arginine--tRNA ligase, cytoplasmic	32.5395	29.9246	32.2225	28.2587	31.0942	30.7173				arginyl-tRNA aminoacylation [GO:0006420];tRNA aminoacylation for protein translation [GO:0006418]	aminoacyl-tRNA synthetase multienzyme complex [GO:0017101];cytoplasm [GO:0005737];cytosol [GO:0005829];extracellular exosome [GO:0070062];membrane [GO:0016020];nucleolus [GO:0005730];nucleoplasm [GO:0005654];nucleus [GO:0005634]	arginine binding [GO:0034618];arginine-tRNA ligase activity [GO:0004814];ATP binding [GO:0005524];cadherin binding [GO:0045296];tRNA binding [GO:0000049]	DISEASE: Leukodystrophy, hypomyelinating, 9 (HLD9) [MIM:616140]: An autosomal recessive neurodegenerative disorder characterized by delayed psychomotor development, severe spasticity, nystagmus, and ataxia associated with diffuse hypomyelination apparent on brain MRI. {ECO:0000269|PubMed:24777941}. Note=The disease is caused by variants affecting the gene represented in this entry.	Class-I aminoacyl-tRNA synthetase family	31.5622	30.0234	6	3	3	0.563707	-1.53882	52	35	71	33	34	45	32	660	75379
P62899	RL31_HUMAN	RPL31	Large ribosomal subunit protein eL31	31.5509	29.7963	30.2748	29.07	30.8829	30.1164				cytoplasmic translation [GO:0002181];translation [GO:0006412]	cytoplasm [GO:0005737];cytosol [GO:0005829];cytosolic large ribosomal subunit [GO:0022625];cytosolic ribosome [GO:0022626];extracellular exosome [GO:0070062];focal adhesion [GO:0005925];membrane [GO:0016020]	RNA binding [GO:0003723];structural constituent of ribosome [GO:0003735]		Eukaryotic ribosomal protein eL31 family	30.5406	30.0231	6	3	3	0.280831	-0.517543	25	17	16	17	21	12	8	125	14463
P61106	RAB14_HUMAN	RAB14	Ras-related protein Rab-14	31.9528	29.5776	30.7995	28.837	30.8393	30.3779				defense response to bacterium [GO:0042742];early endosome to Golgi transport [GO:0034498];endocytic recycling [GO:0032456];endosomal vesicle fusion [GO:0034058];fibroblast growth factor receptor signaling pathway [GO:0008543];Golgi to endosome transport [GO:0006895];intracellular protein transport [GO:0006886];intracellular transport [GO:0046907];phagolysosome assembly involved in apoptotic cell …	cytosol [GO:0005829];early endosome [GO:0005769];early endosome membrane [GO:0031901];endomembrane system [GO:0012505];extracellular exosome [GO:0070062];Golgi membrane [GO:0000139];Golgi stack [GO:0005795];intracellular membrane-bounded organelle [GO:0043231];late endosome [GO:0005770];lysosomal membrane [GO:0005765];lysosome [GO:0005764];nuclear outer membrane-endoplasmic reticulum membrane net…	GDP binding [GO:0019003];GTP binding [GO:0005525];GTPase activity [GO:0003924];myosin V binding [GO:0031489]		Small GTPase superfamily, Rab family	30.7767	30.0181	6	3	3	0.343354	-0.758552	23	23	20	16	18	20	12	215	23897
P52209	6PGD_HUMAN	PGD	6-phosphogluconate dehydrogenase, decarboxylating	32.0869	29.6083	31.6414	28.9926	30.8725	30.1832				D-gluconate catabolic process [GO:0046177];pentose biosynthetic process [GO:0019322];pentose-phosphate shunt [GO:0006098];pentose-phosphate shunt, oxidative branch [GO:0009051]	cytosol [GO:0005829];extracellular exosome [GO:0070062];nucleus [GO:0005634]	NADP binding [GO:0050661];phosphogluconate dehydrogenase (decarboxylating) activity [GO:0004616]		6-phosphogluconate dehydrogenase family	31.1122	30.0161	6	3	3	0.511004	-1.09616	42	29	35	23	27	25	19	483	53140
P05388	RLA0_HUMAN	RPLP0	Large ribosomal subunit protein uL10	32.0029	29.7484	31.4724	28.9276	30.6896	30.4151				cytoplasmic translation [GO:0002181];ribosomal large subunit assembly [GO:0000027];translation [GO:0006412]	cytoplasm [GO:0005737];cytoplasmic ribonucleoprotein granule [GO:0036464];cytosol [GO:0005829];cytosolic large ribosomal subunit [GO:0022625];cytosolic ribosome [GO:0022626];endoplasmic reticulum [GO:0005783];extracellular exosome [GO:0070062];focal adhesion [GO:0005925];membrane [GO:0016020];nucleus [GO:0005634];postsynapse [GO:0098794];postsynaptic density [GO:0014069];ribonucleoprotein complex…	large ribosomal subunit rRNA binding [GO:0070180];RNA binding [GO:0003723];structural constituent of ribosome [GO:0003735]		Universal ribosomal protein uL10 family	31.0746	30.0108	6	3	3	0.537414	-1.06383	34	34	36	30	26	28	12	317	34274
P15880	RS2_HUMAN	RPS2	Small ribosomal subunit protein uS5	32.7136	30.0549	32.4135	28.8192	31.088	30.1057				cytoplasmic translation [GO:0002181];positive regulation of ubiquitin-protein transferase activity [GO:0051443];translation [GO:0006412]	cytoplasm [GO:0005737];cytosol [GO:0005829];cytosolic ribosome [GO:0022626];cytosolic small ribosomal subunit [GO:0022627];extracellular exosome [GO:0070062];focal adhesion [GO:0005925];membrane [GO:0016020];nucleoplasm [GO:0005654];nucleus [GO:0005634]	cadherin binding [GO:0045296];enzyme binding [GO:0019899];fibroblast growth factor binding [GO:0017134];mRNA binding [GO:0003729];RNA binding [GO:0003723];structural constituent of ribosome [GO:0003735]		Universal ribosomal protein uS5 family	31.7273	30.0043	6	3	3	0.740845	-1.72306	41	31	35	30	26	22	15	293	31324
P23246	SFPQ_HUMAN	SFPQ	Splicing factor, proline- and glutamine-rich	32.0623	29.4516	30.7818	29.1047	30.7161	30.1893				activation of innate immune response [GO:0002218];alternative mRNA splicing, via spliceosome [GO:0000380];chromatin remodeling [GO:0006338];double-strand break repair via homologous recombination [GO:0000724];innate immune response [GO:0045087];mRNA processing [GO:0006397];negative regulation of circadian rhythm [GO:0042754];negative regulation of DNA-templated transcription [GO:0045892];negative…	chromatin [GO:0000785];cytosol [GO:0005829];nuclear matrix [GO:0016363];nuclear speck [GO:0016607];nucleoplasm [GO:0005654];nucleus [GO:0005634];paraspeckles [GO:0042382];RNA polymerase II transcription regulator complex [GO:0090575]	chromatin binding [GO:0003682];DNA binding [GO:0003677];histone deacetylase binding [GO:0042826];protein homodimerization activity [GO:0042803];RNA binding [GO:0003723];transcription cis-regulatory region binding [GO:0000976]	1)(p11.2;DISEASE: Note=A chromosomal aberration involving SFPQ may be a cause of papillary renal cell carcinoma (PRCC). Translocation t(X;p34) with TFE3.		30.7653	30.0033	6	3	3	0.356094	-0.761912	52	21	38	28	42	29	28	707	76149
P43243	MATR3_HUMAN	MATR3	Matrin-3	32.957	30.2606	32.9565	28.725	31.5596	29.7166				activation of innate immune response [GO:0002218];blastocyst formation [GO:0001825];heart valve development [GO:0003170];innate immune response [GO:0045087];post-transcriptional regulation of gene expression [GO:0010608];ventricular septum development [GO:0003281]	membrane [GO:0016020];nuclear inner membrane [GO:0005637];nuclear matrix [GO:0016363];nucleus [GO:0005634]	identical protein binding [GO:0042802];miRNA binding [GO:0035198];RNA binding [GO:0003723];structural molecule activity [GO:0005198];zinc ion binding [GO:0008270]	DISEASE: Amyotrophic lateral sclerosis 21 (ALS21) [MIM:606070]: A neurodegenerative disorder affecting upper and lower motor neurons, resulting in muscle weakness and respiratory failure. Some patients may develop myopathic features or dementia. {ECO:0000269|PubMed:19344878, ECO:0000269|PubMed:24686783, ECO:0000269|PubMed:25771394, ECO:0000269|PubMed:26199109}. Note=The disease is caused by varia…		32.058	30.0004	6	3	3	0.774784	-2.05761	77	55	93	33	52	31	34	847	94623
Q9BS26	ERP44_HUMAN	ERP44	Endoplasmic reticulum resident protein 44	31.6213	29.3462	30.8835	28.7714	30.3333	30.887				cell redox homeostasis [GO:0045454];glycoprotein metabolic process [GO:0009100];protein folding [GO:0006457];response to endoplasmic reticulum stress [GO:0034976];response to unfolded protein [GO:0006986]	cell surface [GO:0009986];endoplasmic reticulum lumen [GO:0005788];endoplasmic reticulum membrane [GO:0005789];endoplasmic reticulum-Golgi intermediate compartment [GO:0005793];extracellular exosome [GO:0070062];extracellular region [GO:0005576];specific granule lumen [GO:0035580]	protein disulfide isomerase activity [GO:0003756]			30.617	29.9972	6	3	3	0.268965	-0.619802	28	19	31	16	18	25	13	406	46971
P61254	RL26_HUMAN	RPL26	Large ribosomal subunit protein uL24	31.9332	29.9157	30.1079	29.3832	31.1741	29.4057				cellular response to gamma radiation [GO:0071480];cellular response to UV [GO:0034644];cytoplasmic translation [GO:0002181];DNA damage response, signal transduction by p53 class mediator resulting in cell cycle arrest [GO:0006977];positive regulation of DNA damage response, signal transduction by p53 class mediator resulting in transcription of p21 class mediator [GO:1902164];positive regulation …	cytoplasm [GO:0005737];cytosol [GO:0005829];cytosolic large ribosomal subunit [GO:0022625];cytosolic ribosome [GO:0022626];extracellular exosome [GO:0070062];membrane [GO:0016020];nucleolus [GO:0005730];nucleoplasm [GO:0005654];ribonucleoprotein complex [GO:1990904];synapse [GO:0045202]	mRNA 5'-UTR binding [GO:0048027];RNA binding [GO:0003723];structural constituent of ribosome [GO:0003735]	DISEASE: Diamond-Blackfan anemia 11 (DBA11) [MIM:614900]: A form of Diamond-Blackfan anemia, a congenital non-regenerative hypoplastic anemia that usually presents early in infancy. Diamond-Blackfan anemia is characterized by a moderate to severe macrocytic anemia, erythroblastopenia, and an increased risk of malignancy. 30 to 40% of Diamond-Blackfan anemia patients present with short stature and…	Universal ribosomal protein uL24 family	30.6523	29.9876	6	3	3	0.310061	-0.664611	26	21	21	19	29	15	11	145	17258
P08195	4F2_HUMAN	SLC3A2	4F2 cell-surface antigen heavy chain	31.575	29.0839	30.7787	28.7816	30.8686	30.3088				amino acid transport [GO:0006865];calcium ion transport [GO:0006816];carbohydrate metabolic process [GO:0005975];isoleucine transport [GO:0015818];L-alanine import across plasma membrane [GO:1904273];L-histidine transport [GO:1902024];L-leucine import across plasma membrane [GO:1903801];L-leucine transport [GO:0015820];methionine transport [GO:0015821];phenylalanine transport [GO:0015823];proline…	amino acid transport complex [GO:1990184];anchoring junction [GO:0070161];apical plasma membrane [GO:0016324];apical pole of neuron [GO:0044225];basal plasma membrane [GO:0009925];basolateral plasma membrane [GO:0016323];cell surface [GO:0009986];extracellular exosome [GO:0070062];lysosomal membrane [GO:0005765];melanosome [GO:0042470];membrane [GO:0016020];nucleoplasm [GO:0005654];plasma membran…	aromatic amino acid transmembrane transporter activity [GO:0015173];cadherin binding [GO:0045296];calcium:sodium antiporter activity [GO:0005432];double-stranded RNA binding [GO:0003725];exogenous protein binding [GO:0140272];L-alanine transmembrane transporter activity [GO:0015180];L-leucine transmembrane transporter activity [GO:0015190];neutral L-amino acid secondary active transmembrane trans…		SLC3A transporter family	30.4792	29.9863	6	3	3	0.196586	-0.492889	41	23	32	25	35	39	24	630	67994
Q16531	DDB1_HUMAN	DDB1	DNA damage-binding protein 1	32.0934	29.8333	30.5704	28.6769	30.4164	30.8452				apoptotic process [GO:0006915];biological process involved in interaction with symbiont [GO:0051702];cellular response to UV [GO:0034644];DNA damage response [GO:0006974];DNA repair [GO:0006281];ectopic germ cell programmed cell death [GO:0035234];epigenetic programming in the zygotic pronuclei [GO:0044725];negative regulation of apoptotic process [GO:0043066];negative regulation of developmental…	chromosome, telomeric region [GO:0000781];Cul4A-RING E3 ubiquitin ligase complex [GO:0031464];Cul4B-RING E3 ubiquitin ligase complex [GO:0031465];Cul4-RING E3 ubiquitin ligase complex [GO:0080008];cytoplasm [GO:0005737];extracellular exosome [GO:0070062];extracellular space [GO:0005615];nucleolus [GO:0005730];nucleoplasm [GO:0005654];nucleus [GO:0005634];protein-containing complex [GO:0032991];si…	cullin family protein binding [GO:0097602];damaged DNA binding [GO:0003684];DNA binding [GO:0003677];protein-containing complex binding [GO:0044877];protein-macromolecule adaptor activity [GO:0030674];ubiquitin ligase complex scaffold activity [GO:0160072];WD40-repeat domain binding [GO:0071987]	DISEASE: White-Kernohan syndrome (WHIKERS) [MIM:619426]: An autosomal dominant disorder characterized by global developmental delay, variably impaired intellectual development, hypotonia, and characteristic facial features. Some patients may have genitourinary and skeletal abnormalities. {ECO:0000269|PubMed:33743206}. Note=The disease is caused by variants affecting the gene represented in this e…	DDB1 family	30.8324	29.9795	6	3	3	0.381694	-0.852895	58	39	43	27	35	39	29	1140	126968
P31939	PUR9_HUMAN	ATIC	Bifunctional purine biosynthesis protein ATIC	32.8664	30.0813	32.0382	28.4065	31.0748	30.4469				animal organ regeneration [GO:0031100];brainstem development [GO:0003360];cellular response to interleukin-7 [GO:0098761];cerebellum development [GO:0021549];cerebral cortex development [GO:0021987];'de novo' AMP biosynthetic process [GO:0044208];'de novo' IMP biosynthetic process [GO:0006189];'de novo' XMP biosynthetic process [GO:0097294];dihydrofolate metabolic process [GO:0046452];GMP biosynt…	cytosol [GO:0005829];extracellular exosome [GO:0070062];membrane [GO:0016020];plasma membrane [GO:0005886]	cadherin binding [GO:0045296];IMP cyclohydrolase activity [GO:0003937];phosphoribosylaminoimidazolecarboxamide formyltransferase activity [GO:0004643];protein homodimerization activity [GO:0042803]	DISEASE: AICA-ribosuria due to ATIC deficiency (AICAR) [MIM:608688]: A neurologically devastating inborn error of purine biosynthesis. Patients excrete massive amounts of AICA-riboside in the urine and accumulate AICA-ribotide and its derivatives in erythrocytes and fibroblasts. Clinical features include profound intellectual disability, epilepsy, dysmorphic features and congenital blindness. AIC…	PurH family	31.6619	29.9761	6	3	3	0.662192	-1.68589	62	47	71	32	42	36	32	592	64616
Q9HDC9	APMAP_HUMAN	APMAP	Adipocyte plasma membrane-associated protein	31.7173	29.5786	31.1564	28.6311	30.8769	30.4179				biosynthetic process [GO:0009058]	cell surface [GO:0009986];membrane [GO:0016020]	arylesterase activity [GO:0004064];strictosidine synthase activity [GO:0016844]		Strictosidine synthase family	30.8174	29.9753	6	3	3	0.376881	-0.842154	31	28	35	23	35	32	16	416	46480
P25685	DNJB1_HUMAN	DNAJB1	DnaJ homolog subfamily B member 1	31.8619	29.6316	30.8341	28.667	30.7819	30.4722				cellular response to heat [GO:0034605];chaperone cofactor-dependent protein refolding [GO:0051085];forebrain development [GO:0030900];negative regulation of inclusion body assembly [GO:0090084];negative regulation of transcription by RNA polymerase II [GO:0000122];positive regulation of ATP-dependent activity [GO:0032781];regulation of cellular response to heat [GO:1900034];response to unfolded p…	cytoplasm [GO:0005737];cytosol [GO:0005829];dendritic spine [GO:0043197];extracellular exosome [GO:0070062];glutamatergic synapse [GO:0098978];neuronal cell body [GO:0043025];nucleolus [GO:0005730];nucleoplasm [GO:0005654];nucleus [GO:0005634];postsynaptic density [GO:0014069];sperm head [GO:0061827]	ATPase activator activity [GO:0001671];ATPase binding [GO:0051117];cadherin binding [GO:0045296];Hsp70 protein binding [GO:0030544];protein folding chaperone [GO:0044183];protein-folding chaperone binding [GO:0051087];transcription corepressor activity [GO:0003714];transcription regulator inhibitor activity [GO:0140416];unfolded protein binding [GO:0051082]			30.7759	29.9737	6	3	3	0.363097	-0.802181	26	27	31	17	32	28	13	340	38044
P00367	DHE3_HUMAN	GLUD1	Glutamate dehydrogenase 1, mitochondrial	32.0711	29.4014	30.8648	28.6971	30.9967	30.2157				glutamate biosynthetic process [GO:0006537];glutamate catabolic process [GO:0006538];glutamine metabolic process [GO:0006541];positive regulation of insulin secretion [GO:0032024];substantia nigra development [GO:0021762];tricarboxylic acid metabolic process [GO:0072350]	cytoplasm [GO:0005737];endoplasmic reticulum [GO:0005783];mitochondrial matrix [GO:0005759];mitochondrion [GO:0005739]	ADP binding [GO:0043531];ATP binding [GO:0005524];glutamate dehydrogenase (NAD+) activity [GO:0004352];glutamate dehydrogenase (NADP+) activity [GO:0004354];glutamate dehydrogenase [NAD(P)+] activity [GO:0004353];GTP binding [GO:0005525];L-leucine binding [GO:0070728];NAD+ binding [GO:0070403];protein homodimerization activity [GO:0042803]	DISEASE: Hyperinsulinemic hypoglycemia, familial, 6 (HHF6) [MIM:606762]: A form of hyperinsulinemic hypoglycemia, a clinically and genetically heterogeneous disorder characterized by inappropriate insulin secretion from the pancreatic beta-cells in the presence of low blood glucose levels. HHF6 is an autosomal dominant form characterized by hypoglycemia due to congenital hyperinsulinism combined …	Glu/Leu/Phe/Val dehydrogenases family	30.7791	29.9698	6	3	3	0.324091	-0.809294	42	37	31	33	41	30	23	558	61398
Q9UKM9	RALY_HUMAN	RALY	RNA-binding protein Raly	31.8381	30.0207	31.5519	28.8524	30.9346	30.1133				cholesterol homeostasis [GO:0042632];mRNA splicing, via spliceosome [GO:0000398];negative regulation of transcription by RNA polymerase II [GO:0000122]	catalytic step 2 spliceosome [GO:0071013];nucleus [GO:0005634]	RNA binding [GO:0003723];transcription coregulator activity [GO:0003712]		RRM HNRPC family, RALY subfamily	31.1369	29.9668	6	3	3	0.637722	-1.17014	22	22	21	21	24	20	15	306	32463
Q14764	MVP_HUMAN	MVP	Major vault protein	31.9094	30.248	31.5767	28.8425	30.6582	30.3995				cell population proliferation [GO:0008283];ERBB signaling pathway [GO:0038127];mRNA transport [GO:0051028];negative regulation of epidermal growth factor receptor signaling pathway [GO:0042059];negative regulation of protein autophosphorylation [GO:0031953];negative regulation of protein tyrosine kinase activity [GO:0061099];protein activation cascade [GO:0072376];protein transport [GO:0015031]	cytoplasm [GO:0005737];cytoskeleton [GO:0005856];cytosol [GO:0005829];extracellular exosome [GO:0070062];extracellular region [GO:0005576];ficolin-1-rich granule lumen [GO:1904813];membrane [GO:0016020];nuclear pore [GO:0005643];nucleus [GO:0005634];perinuclear region of cytoplasm [GO:0048471];ribonucleoprotein complex [GO:1990904];secretory granule lumen [GO:0034774]	identical protein binding [GO:0042802];protein kinase binding [GO:0019901];protein phosphatase binding [GO:0019903]			31.2447	29.9667	6	3	3	0.773706	-1.27801	54	61	62	51	46	47	33	893	99327
P17931	LEG3_HUMAN	LGALS3	Galectin-3	32.2393	29.9818	31.7928	28.6348	30.9874	30.2516				eosinophil chemotaxis [GO:0048245];epithelial cell differentiation [GO:0030855];innate immune response [GO:0045087];macrophage chemotaxis [GO:0048246];monocyte chemotaxis [GO:0002548];mononuclear cell migration [GO:0071674];mRNA processing [GO:0006397];negative regulation of endocytosis [GO:0045806];negative regulation of extrinsic apoptotic signaling pathway [GO:2001237];negative regulation of i…	cell surface [GO:0009986];collagen-containing extracellular matrix [GO:0062023];cytoplasm [GO:0005737];cytosol [GO:0005829];extracellular exosome [GO:0070062];extracellular region [GO:0005576];extracellular space [GO:0005615];ficolin-1-rich granule membrane [GO:0101003];immunological synapse [GO:0001772];membrane [GO:0016020];mitochondrial inner membrane [GO:0005743];nucleoplasm [GO:0005654];nucl…	carbohydrate binding [GO:0030246];chemoattractant activity [GO:0042056];disaccharide binding [GO:0048030];IgE binding [GO:0019863];laminin binding [GO:0043236];molecular condensate scaffold activity [GO:0140693];protein phosphatase binding [GO:0019903];protein phosphatase inhibitor activity [GO:0004864];receptor ligand inhibitor activity [GO:0141069];RNA binding [GO:0003723];signaling receptor in…			31.338	29.9579	6	3	3	0.635262	-1.38006	35	33	31	27	24	23	7	250	26152
Q9Y230	RUVB2_HUMAN	RUVBL2	RuvB-like 2	31.5872	29.4287	31.1397	28.6527	30.4494	30.7546				box C/D snoRNP assembly [GO:0000492];cellular response to estradiol stimulus [GO:0071392];cellular response to UV [GO:0034644];chromatin remodeling [GO:0006338];DNA recombination [GO:0006310];DNA repair [GO:0006281];establishment of protein localization to chromatin [GO:0071169];negative regulation of canonical Wnt signaling pathway [GO:0090090];positive regulation of DNA repair [GO:0045739];posi…	centrosome [GO:0005813];cytoplasm [GO:0005737];cytosol [GO:0005829];dynein axonemal particle [GO:0120293];euchromatin [GO:0000791];extracellular exosome [GO:0070062];Ino80 complex [GO:0031011];membrane [GO:0016020];MLL1 complex [GO:0071339];NuA4 histone acetyltransferase complex [GO:0035267];nuclear matrix [GO:0016363];nucleoplasm [GO:0005654];nucleosome [GO:0000786];nucleus [GO:0005634];protein …	ADP binding [GO:0043531];ATP binding [GO:0005524];ATP hydrolysis activity [GO:0016887];ATPase binding [GO:0051117];beta-catenin binding [GO:0008013];chromatin DNA binding [GO:0031490];DNA helicase activity [GO:0003678];identical protein binding [GO:0042802];promoter-enhancer loop anchoring activity [GO:0140585];protein homodimerization activity [GO:0042803];RNA polymerase II cis-regulatory region…		RuvB family	30.7185	29.9522	6	3	3	0.341328	-0.766274	39	30	39	43	38	51	23	463	51157
Q9Y265	RUVB1_HUMAN	RUVBL1	RuvB-like 1	31.6925	29.2535	31.1295	28.4817	30.7625	30.5789				box C/D snoRNP assembly [GO:0000492];cell division [GO:0051301];chromatin remodeling [GO:0006338];DNA recombination [GO:0006310];DNA repair [GO:0006281];positive regulation of canonical Wnt signaling pathway [GO:0090263];positive regulation of DNA repair [GO:0045739];positive regulation of DNA-templated transcription [GO:0045893];positive regulation of double-strand break repair via homologous re…	centrosome [GO:0005813];cytosol [GO:0005829];dynein axonemal particle [GO:0120293];extracellular exosome [GO:0070062];Ino80 complex [GO:0031011];membrane [GO:0016020];MLL1 complex [GO:0071339];NuA4 histone acetyltransferase complex [GO:0035267];nuclear matrix [GO:0016363];nucleoplasm [GO:0005654];nucleosome [GO:0000786];nucleus [GO:0005634];protein folding chaperone complex [GO:0101031];R2TP comp…	ADP binding [GO:0043531];ATP binding [GO:0005524];ATP hydrolysis activity [GO:0016887];ATPase binding [GO:0051117];cadherin binding [GO:0045296];DNA helicase activity [GO:0003678];TBP-class protein binding [GO:0017025];TFIID-class transcription factor complex binding [GO:0001094];transcription coactivator activity [GO:0003713]		RuvB family	30.6918	29.941	6	3	3	0.292623	-0.750823	40	27	39	30	36	48	15	456	50228
P35998	PRS7_HUMAN	PSMC2	26S proteasome regulatory subunit 7	31.912	29.861	32.0953	28.8662	30.8712	30.0706				osteoblast differentiation [GO:0001649];positive regulation of proteasomal protein catabolic process [GO:1901800];proteasome-mediated ubiquitin-dependent protein catabolic process [GO:0043161];ubiquitin-dependent protein catabolic process [GO:0006511]	cytoplasm [GO:0005737];cytoplasmic ribonucleoprotein granule [GO:0036464];cytosol [GO:0005829];extracellular region [GO:0005576];ficolin-1-rich granule lumen [GO:1904813];membrane [GO:0016020];nucleoplasm [GO:0005654];nucleus [GO:0005634];P-body [GO:0000932];proteasome accessory complex [GO:0022624];proteasome complex [GO:0000502];proteasome regulatory particle, base subcomplex [GO:0008540];secre…	ATP binding [GO:0005524];ATP hydrolysis activity [GO:0016887];proteasome-activating activity [GO:0036402]		AAA ATPase family	31.2894	29.936	6	3	3	0.664449	-1.35342	58	52	74	49	54	55	29	433	48634
O14737	PDCD5_HUMAN	PDCD5	Programmed cell death protein 5	31.3677	28.4503	30.2708	29.1785	30.5308	30.09				apoptotic process [GO:0006915];cellular response to transforming growth factor beta stimulus [GO:0071560];negative regulation of chaperone-mediated protein folding [GO:1903645];positive regulation of apoptotic process [GO:0043065];positive regulation of gene expression [GO:0010628];regulation of apoptotic process [GO:0042981]	cytoplasm [GO:0005737];cytosol [GO:0005829];extracellular exosome [GO:0070062];nucleus [GO:0005634]	acetyltransferase activator activity [GO:0010698];beta-tubulin binding [GO:0048487];DNA binding [GO:0003677];heparin binding [GO:0008201]		PDCD5 family	30.0296	29.9331	6	3	3	0.0347259	-0.0964572	19	14	16	18	16	25	8	125	14285
Q14444	CAPR1_HUMAN	CAPRIN1	Caprin-1	31.8182	29.5634	31.4743	28.966	30.6804	30.1511				generation of neurons [GO:0048699];intracellular mRNA localization [GO:0008298];negative regulation of translation [GO:0017148];non-membrane-bounded organelle assembly [GO:0140694];positive regulation of dendrite morphogenesis [GO:0050775];positive regulation of dendritic spine morphogenesis [GO:0061003];positive regulation of stress granule assembly [GO:0062029];regulation of deadenylation-depen…	cell leading edge [GO:0031252];cytoplasm [GO:0005737];cytoplasmic stress granule [GO:0010494];cytosol [GO:0005829];dendrite [GO:0030425];intracellular non-membrane-bounded organelle [GO:0043232];lamellipodium [GO:0030027];membrane [GO:0016020];P-body [GO:0000932];synapse [GO:0045202]	ATP binding [GO:0005524];molecular condensate scaffold activity [GO:0140693];molecular function activator activity [GO:0140677];mRNA binding [GO:0003729];RNA binding [GO:0003723];signaling adaptor activity [GO:0035591]	DISEASE: Neurodegeneration, childhood-onset, with cerebellar ataxia and cognitive decline (CONDCAC) [MIM:620636]: A neurodegenerative disorder characterized by early-onset ataxia, dysarthria, cognitive decline, sensorimotor axonal neuropathy and muscle weakness. Brain imaging shows cerebellar atrophy. {ECO:0000269|PubMed:36136249}. Note=The disease is caused by variants affecting the gene represe…	Caprin family	30.952	29.9325	6	3	3	0.517055	-1.01945	27	23	32	20	24	18	15	709	78366
P20700	LMNB1_HUMAN	LMNB1	Lamin-B1	31.9254	28.6328	31.2885	28.8918	30.3655	30.5381				heterochromatin formation [GO:0031507];nuclear envelope organization [GO:0006998];nuclear migration [GO:0007097];nuclear pore localization [GO:0051664];protein localization to nuclear envelope [GO:0090435]	lamin filament [GO:0005638];membrane [GO:0016020];nuclear envelope [GO:0005635];nuclear inner membrane [GO:0005637];nuclear lamina [GO:0005652];nuclear matrix [GO:0016363];nuclear membrane [GO:0031965];nucleoplasm [GO:0005654];nucleus [GO:0005634]	phospholipase binding [GO:0043274];sequence-specific double-stranded DNA binding [GO:1990837];structural constituent of cytoskeleton [GO:0005200];structural constituent of nuclear lamina [GO:0160123]	DISEASE: Leukodystrophy, demyelinating, autosomal dominant, adult-onset (ADLD) [MIM:169500]: A slowly progressive and fatal demyelinating leukodystrophy, presenting in the fourth or fifth decade of life. Clinically characterized by early autonomic abnormalities, pyramidal and cerebellar dysfunction, and symmetric demyelination of the CNS. It differs from multiple sclerosis and other demyelinating…	Intermediate filament family	30.6155	29.9318	6	3	3	0.236895	-0.683733	38	22	40	30	34	35	28	586	66408
P62318	SMD3_HUMAN	SNRPD3	Small nuclear ribonucleoprotein Sm D3	31.7332	29.3386	30.7717	28.8225	30.6116	30.3266				7-methylguanosine cap hypermethylation [GO:0036261];mRNA splicing, via spliceosome [GO:0000398];protein methylation [GO:0006479];RNA splicing [GO:0008380];spliceosomal snRNP assembly [GO:0000387];U2-type prespliceosome assembly [GO:1903241]	catalytic step 2 spliceosome [GO:0071013];commitment complex [GO:0000243];cytosol [GO:0005829];methylosome [GO:0034709];nuclear body [GO:0016604];nucleoplasm [GO:0005654];nucleus [GO:0005634];pICln-Sm protein complex [GO:0034715];precatalytic spliceosome [GO:0071011];small nuclear ribonucleoprotein complex [GO:0030532];SMN-Sm protein complex [GO:0034719];spliceosomal complex [GO:0005681];spliceos…	enzyme binding [GO:0019899];histone pre-mRNA DCP binding [GO:0071208];RNA binding [GO:0003723];telomerase RNA binding [GO:0070034];U1 snRNP binding [GO:1990446];U7 snRNA binding [GO:0071209]		SnRNP core protein family	30.6145	29.9202	6	3	3	0.319744	-0.694241	12	14	14	14	15	13	6	126	13916
O43399	TPD54_HUMAN	TPD52L2	Tumor protein D54	31.0064	28.4002	30.1158	29.1216	30.351	30.2876				carbohydrate metabolic process [GO:0005975];regulation of cell population proliferation [GO:0042127]	cytoplasm [GO:0005737];perinuclear region of cytoplasm [GO:0048471]	protein homodimerization activity [GO:0042803];RNA binding [GO:0003723]		TPD52 family	29.8408	29.9201	6	3	3	0.0309411	0.0792605	25	18	19	32	21	26	15	206	22238
Q13283	G3BP1_HUMAN	G3BP1	Ras GTPase-activating protein-binding protein 1	32.282	29.1723	31.3985	28.9302	30.8945	29.9089				defense response to virus [GO:0051607];innate immune response [GO:0045087];negative regulation of canonical Wnt signaling pathway [GO:0090090];positive regulation of stress granule assembly [GO:0062029];positive regulation of type I interferon production [GO:0032481];Ras protein signal transduction [GO:0007265];stress granule assembly [GO:0034063]	cytoplasm [GO:0005737];cytoplasmic stress granule [GO:0010494];cytosol [GO:0005829];focal adhesion [GO:0005925];nucleus [GO:0005634];perikaryon [GO:0043204];ribonucleoprotein complex [GO:1990904]	ATP binding [GO:0005524];ATP hydrolysis activity [GO:0016887];DNA binding [GO:0003677];DNA helicase activity [GO:0003678];DNA/RNA helicase activity [GO:0033677];endonuclease activity [GO:0004519];molecular condensate scaffold activity [GO:0140693];mRNA binding [GO:0003729];ribosomal small subunit binding [GO:0043024];RNA binding [GO:0003723];RNA helicase activity [GO:0003724]			30.9509	29.9112	6	3	3	0.406451	-1.03973	55	41	46	37	38	32	21	466	52164
Q9P2E9	RRBP1_HUMAN	RRBP1	Ribosome-binding protein 1	30.8123	28.6696	30.2842	28.9492	30.629	30.1444				osteoblast differentiation [GO:0001649];protein transport [GO:0015031];translation [GO:0006412]	endoplasmic reticulum [GO:0005783];endoplasmic reticulum membrane [GO:0005789];membrane [GO:0016020];ribosome [GO:0005840]	RNA binding [GO:0003723];signaling receptor activity [GO:0038023]			29.922	29.9076	6	3	3	0.00582374	-0.0144793	33	25	38	40	47	38	31	1410	152456
P32969	RL9_HUMAN	RPL9P9	Large ribosomal subunit protein uL6	32.144	29.7711	31.3607	28.9947	30.6942	30.0168				cytoplasmic translation [GO:0002181];translation [GO:0006412]	cytoplasm [GO:0005737];cytosol [GO:0005829];cytosolic large ribosomal subunit [GO:0022625];cytosolic ribosome [GO:0022626];focal adhesion [GO:0005925];membrane [GO:0016020];nucleus [GO:0005634];ribosome [GO:0005840]	RNA binding [GO:0003723];rRNA binding [GO:0019843];structural constituent of ribosome [GO:0003735]		Universal ribosomal protein uL6 family	31.0919	29.9019	6	3	3	0.626297	-1.19003	35	25	27	25	21	20	15	192	21863
P46821	MAP1B_HUMAN	MAP1B	Microtubule-associated protein 1B	31.6142	29.0781	31.2815	29.14	30.7155	29.838				axon extension [GO:0048675];axonogenesis [GO:0007409];cellular response to growth factor stimulus [GO:0071363];cellular response to peptide hormone stimulus [GO:0071375];dendrite development [GO:0016358];developmental maturation [GO:0021700];establishment of monopolar cell polarity [GO:0061162];induction of synaptic plasticity by chemical substance [GO:0051915];microtubule bundle formation [GO:00…	apical dendrite [GO:0097440];axon [GO:0030424];basal dendrite [GO:0097441];cytosol [GO:0005829];dendrite [GO:0030425];dendritic spine [GO:0043197];glutamatergic synapse [GO:0098978];growth cone [GO:0030426];hippocampal mossy fiber [GO:0097457];microtubule [GO:0005874];microtubule associated complex [GO:0005875];neuronal cell body [GO:0043025];perikaryon [GO:0043204];perinuclear region of cytoplas…	actin binding [GO:0003779];microtubule binding [GO:0008017];phospholipid binding [GO:0005543];protein-containing complex binding [GO:0044877];structural molecule activity [GO:0005198]	DISEASE: Deafness, autosomal dominant, 83 (DFNA83) [MIM:619808]: A form of non-syndromic, sensorineural hearing loss. Sensorineural hearing loss results from damage to the neural receptors of the inner ear, the nerve pathways to the brain, or the area of the brain that receives sound information. DNFA83 is characterized by progressive, mild to profound hearing loss. {ECO:0000269|PubMed:33268592}.…	MAP1 family	30.658	29.8978	6	3	3	0.343171	-0.760116	53	39	63	54	52	48	50	2468	270634
P12081	HARS1_HUMAN	HARS1	Histidine--tRNA ligase, cytoplasmic	31.3709	29.0741	30.8339	28.5933	30.2391	30.8573				histidyl-tRNA aminoacylation [GO:0006427];mitochondrial translation [GO:0032543];translation [GO:0006412];tRNA aminoacylation for protein translation [GO:0006418]	cytoplasm [GO:0005737];cytosol [GO:0005829];mitochondrion [GO:0005739]	ATP binding [GO:0005524];histidine-tRNA ligase activity [GO:0004821];identical protein binding [GO:0042802];protein homodimerization activity [GO:0042803];RNA binding [GO:0003723]	DISEASE: Charcot-Marie-Tooth disease, axonal, 2W (CMT2W) [MIM:616625]: An autosomal dominant, axonal form of Charcot-Marie-Tooth disease, a disorder of the peripheral nervous system, characterized by progressive weakness and atrophy, initially of the peroneal muscles and later of the distal muscles of the arms. Charcot-Marie-Tooth disease is classified in two main groups on the basis of electroph…	Class-II aminoacyl-tRNA synthetase family	30.4263	29.8966	6	3	3	0.21224	-0.529732	36	28	34	22	24	41	24	509	57411
P14174	MIF_HUMAN	MIF	Macrophage migration inhibitory factor	32.0931	30.0116	30.7147	28.2857	30.8372	30.5664				carboxylic acid metabolic process [GO:0019752];cell surface receptor signaling pathway [GO:0007166];cellular senescence [GO:0090398];DNA damage response, signal transduction by p53 class mediator [GO:0030330];inflammatory response [GO:0006954];innate immune response [GO:0045087];negative regulation of apoptotic process [GO:0043066];negative regulation of cell migration [GO:0030336];negative regul…	cell surface [GO:0009986];cytoplasm [GO:0005737];cytosol [GO:0005829];extracellular exosome [GO:0070062];extracellular region [GO:0005576];extracellular space [GO:0005615];ficolin-1-rich granule lumen [GO:1904813];nucleoplasm [GO:0005654];plasma membrane [GO:0005886];secretory granule lumen [GO:0034774];vesicle [GO:0031982]	chemoattractant activity [GO:0042056];cytokine activity [GO:0005125];cytokine receptor binding [GO:0005126];dopachrome isomerase activity [GO:0004167];identical protein binding [GO:0042802];phenylpyruvate tautomerase activity [GO:0050178];protease binding [GO:0002020]	DISEASE: Rheumatoid arthritis systemic juvenile (RASJ) [MIM:604302]: An inflammatory articular disorder with systemic onset beginning before the age of 16. It represents a subgroup of juvenile arthritis associated with severe extraarticular features and occasionally fatal complications. During active phases of the disorder, patients display a typical daily spiking fever, an evanescent macular ras…	MIF family	30.9398	29.8964	6	3	3	0.441634	-1.04334	26	21	27	20	26	41	6	115	12476
P28070	PSB4_HUMAN	PSMB4	Proteasome subunit beta type-4	31.6186	29.1325	29.5121	28.7643	30.4242	30.4659				negative regulation of inflammatory response to antigenic stimulus [GO:0002862];proteasome-mediated ubiquitin-dependent protein catabolic process [GO:0043161]	ciliary basal body [GO:0036064];cytoplasm [GO:0005737];cytosol [GO:0005829];extracellular exosome [GO:0070062];mitochondrion [GO:0005739];nucleoplasm [GO:0005654];nucleus [GO:0005634];proteasome complex [GO:0000502];proteasome core complex [GO:0005839];proteasome core complex, beta-subunit complex [GO:0019774]	lipopolysaccharide binding [GO:0001530]	DISEASE: Proteasome-associated autoinflammatory syndrome 3 (PRAAS3) [MIM:617591]: An autoinflammatory disorder characterized by onset in early infancy and recurrent fever, nodular dermatitis, myositis, panniculitis-induced lipodystrophy, lymphadenopathy, and immune dysregulation. Variable accompanying features may include joint contractures, hepatosplenomegaly, anemia, thrombocytopenia, recurrent…	Peptidase T1B family	30.0877	29.8848	6	3	3	0.0746251	-0.202902	31	32	28	29	33	38	9	264	29204
P22234	PUR6_HUMAN	PAICS	Bifunctional phosphoribosylaminoimidazole carboxylase/phosphoribosylaminoimidazole succinocarboxamide synthetase	31.9884	30.1556	31.5907	29.2129	30.1132	30.3265				'de novo' AMP biosynthetic process [GO:0044208];'de novo' IMP biosynthetic process [GO:0006189];'de novo' XMP biosynthetic process [GO:0097294];GMP biosynthetic process [GO:0006177];purine nucleobase biosynthetic process [GO:0009113]	cytoplasm [GO:0005737];cytosol [GO:0005829];extracellular exosome [GO:0070062];membrane [GO:0016020]	ATP binding [GO:0005524];cadherin binding [GO:0045296];identical protein binding [GO:0042802];phosphoribosylaminoimidazole carboxylase activity [GO:0004638];phosphoribosylaminoimidazolesuccinocarboxamide synthase activity [GO:0004639]	DISEASE: Phosphoribosylaminoimidazole carboxylase deficiency (PAICSD) [MIM:619859]: An autosomal recessive inborn error of purine metabolism, clinically characterized by multiple congenital anomalies and early neonatal death. {ECO:0000269|PubMed:31600779}. Note=The disease is caused by variants affecting the gene represented in this entry.	AIR carboxylase family, Class II subfamily;SAICAR synthetase family	31.2449	29.8842	6	3	3	0.976583	-1.36068	27	33	32	24	24	26	15	425	47079
P46060	RAGP1_HUMAN	RANGAP1	Ran GTPase-activating protein 1	31.7377	29.5626	31.0902	28.4765	30.5186	30.6424				activation of GTPase activity [GO:0090630];cellular response to vasopressin [GO:1904117];negative regulation of protein export from nucleus [GO:0046826];nuclear export [GO:0051168];nucleocytoplasmic transport [GO:0006913];protein sumoylation [GO:0016925];response to axon injury [GO:0048678];signal transduction [GO:0007165]	aggresome [GO:0016235];axon cytoplasm [GO:1904115];cytoplasm [GO:0005737];cytoplasmic periphery of the nuclear pore complex [GO:1990723];cytosol [GO:0005829];dendrite [GO:0030425];intracellular membrane-bounded organelle [GO:0043231];kinetochore [GO:0000776];mitotic spindle [GO:0072686];nuclear envelope [GO:0005635];nuclear membrane [GO:0031965];nuclear pore [GO:0005643];nuclear pore cytoplasmic …	cadherin binding [GO:0045296];GTPase activator activity [GO:0005096];RNA binding [GO:0003723];small GTPase binding [GO:0031267];ubiquitin protein ligase binding [GO:0031625]		RNA1 family	30.7968	29.8792	6	3	3	0.408603	-0.917646	57	31	57	26	35	52	29	587	63542
P49755	TMEDA_HUMAN	TMED10	Transmembrane emp24 domain-containing protein 10	31.387	29.3572	30.4642	29.0315	31.1079	29.487				COPI coating of Golgi vesicle [GO:0048205];COPI-coated vesicle budding [GO:0035964];COPII vesicle coating [GO:0048208];cytosol to ERGIC protein transport [GO:0106273];endoplasmic reticulum to Golgi vesicle-mediated transport [GO:0006888];Golgi organization [GO:0007030];intracellular protein transport [GO:0006886];positive regulation of interleukin-1 production [GO:0032732];positive regulation of …	cis-Golgi network [GO:0005801];COPI-coated vesicle [GO:0030137];COPII-coated ER to Golgi transport vesicle [GO:0030134];endoplasmic reticulum [GO:0005783];endoplasmic reticulum membrane [GO:0005789];endoplasmic reticulum-Golgi intermediate compartment [GO:0005793];endoplasmic reticulum-Golgi intermediate compartment membrane [GO:0033116];ER to Golgi transport vesicle membrane [GO:0012507];gamma-s…	cargo receptor activity [GO:0038024];protein transmembrane transporter activity [GO:0008320];syntaxin binding [GO:0019905]		EMP24/GP25L family	30.4028	29.8754	6	3	3	0.241603	-0.527349	14	22	21	27	32	28	10	219	24976
P54727	RD23B_HUMAN	RAD23B	UV excision repair protein RAD23 homolog B	31.2138	28.0515	29.9701	29.7242	30.0816	29.8146				cellular response to interleukin-7 [GO:0098761];embryonic organ development [GO:0048568];nucleotide-excision repair [GO:0006289];proteasome-mediated ubiquitin-dependent protein catabolic process [GO:0043161];regulation of proteasomal ubiquitin-dependent protein catabolic process [GO:0032434];spermatogenesis [GO:0007283]	cytosol [GO:0005829];nucleoplasm [GO:0005654];nucleus [GO:0005634];proteasome complex [GO:0000502];XPC complex [GO:0071942]	damaged DNA binding [GO:0003684];DNA damage sensor activity [GO:0140612];polyubiquitin modification-dependent protein binding [GO:0031593];proteasome binding [GO:0070628];RNA polymerase II cis-regulatory region sequence-specific DNA binding [GO:0000978];RNA polymerase II-specific DNA-binding transcription factor binding [GO:0061629];single-stranded DNA binding [GO:0003697];ubiquitin binding [GO:0…		RAD23 family	29.7451	29.8734	6	3	3	0.0474504	0.1283	25	14	14	39	31	22	18	409	43171
P55884	EIF3B_HUMAN	EIF3B	Eukaryotic translation initiation factor 3 subunit B	32.6928	29.6298	31.9978	29.0463	30.3323	30.2321				formation of cytoplasmic translation initiation complex [GO:0001732];IRES-dependent viral translational initiation [GO:0075522];regulation of translational initiation [GO:0006446];translational initiation [GO:0006413];viral translational termination-reinitiation [GO:0075525]	cytoplasmic stress granule [GO:0010494];cytosol [GO:0005829];eukaryotic 43S preinitiation complex [GO:0016282];eukaryotic 48S preinitiation complex [GO:0033290];eukaryotic translation initiation factor 3 complex [GO:0005852];eukaryotic translation initiation factor 3 complex, eIF3m [GO:0071541];extracellular exosome [GO:0070062];synapse [GO:0045202]	molecular adaptor activity [GO:0060090];RNA binding [GO:0003723];translation initiation factor activity [GO:0003743];translation initiation factor binding [GO:0031369]		EIF-3 subunit B family	31.4401	29.8703	6	3	3	0.705914	-1.56987	62	32	51	21	24	24	29	814	92482
P63220	RS21_HUMAN	RPS21	Small ribosomal subunit protein eS21	31.0941	28.5044	30.4333	29.145	31.0326	29.4013				cytoplasmic translation [GO:0002181];endonucleolytic cleavage in ITS1 to separate SSU-rRNA from 5.8S rRNA and LSU-rRNA from tricistronic rRNA transcript (SSU-rRNA, 5.8S rRNA, LSU-rRNA) [GO:0000447];endonucleolytic cleavage to generate mature 3'-end of SSU-rRNA from (SSU-rRNA, 5.8S rRNA, LSU-rRNA) [GO:0000461];translation [GO:0006412]	cytoplasm [GO:0005737];cytosol [GO:0005829];cytosolic ribosome [GO:0022626];cytosolic small ribosomal subunit [GO:0022627];nucleoplasm [GO:0005654];rough endoplasmic reticulum [GO:0005791];small ribosomal subunit [GO:0015935];synapse [GO:0045202]	RNA binding [GO:0003723];structural constituent of ribosome [GO:0003735]		Eukaryotic ribosomal protein eS21 family	30.0106	29.8596	6	3	3	0.0532626	-0.150979	31	29	37	41	32	32	9	83	9111
P16403	H12_HUMAN	H1-2	Histone H1.2	31.0993	28.8978	29.7523	28.4171	30.8629	30.2685				chromosome condensation [GO:0030261];negative regulation of DNA recombination [GO:0045910];negative regulation of transcription by RNA polymerase II [GO:0000122];nucleosome assembly [GO:0006334]	euchromatin [GO:0000791];nucleosome [GO:0000786];nucleus [GO:0005634]	chromatin DNA binding [GO:0031490];double-stranded DNA binding [GO:0003690];nucleosomal DNA binding [GO:0031492];RNA binding [GO:0003723];structural constituent of chromatin [GO:0030527]		Histone H1/H5 family	29.9165	29.8495	6	3	3	0.0229044	-0.0669333	18	15	13	15	25	27	12	213	21365
Q07021	C1QBP_HUMAN	C1QBP	Complement component 1 Q subcomponent-binding protein, mitochondrial	33.1119	29.4249	31.5203	29.3512	30.2919	29.8727				apoptotic process [GO:0006915];complement activation, classical pathway [GO:0006958];cytosolic ribosome assembly [GO:0042256];DNA damage response [GO:0006974];immune response [GO:0006955];innate immune response [GO:0045087];mRNA processing [GO:0006397];negative regulation of defense response to virus [GO:0050687];negative regulation of double-strand break repair via homologous recombination [GO:2…	cell surface [GO:0009986];cytoplasm [GO:0005737];cytosol [GO:0005829];extracellular region [GO:0005576];membrane [GO:0016020];mitochondrial matrix [GO:0005759];mitochondrion [GO:0005739];nucleolus [GO:0005730];nucleus [GO:0005634];plasma membrane [GO:0005886]	adrenergic receptor binding [GO:0031690];complement component C1q complex binding [GO:0001849];deoxyribonuclease inhibitor activity [GO:0060703];enzyme inhibitor activity [GO:0004857];hyaluronic acid binding [GO:0005540];kininogen binding [GO:0030984];mitochondrial ribosome binding [GO:0097177];mRNA binding [GO:0003729];transcription corepressor activity [GO:0003714];transcription factor binding …	DISEASE: Combined oxidative phosphorylation deficiency 33 (COXPD33) [MIM:617713]: An autosomal recessive disorder caused by multiple mitochondrial respiratory chain defects and impaired mitochondrial energy metabolism. Clinical manifestations are highly variable. Affected infants present with cardiomyopathy accompanied by multisystemic features involving liver, kidney, and brain. Death in infancy…	MAM33 family	31.3524	29.8386	6	3	3	0.617207	-1.51375	48	40	38	43	25	32	9	282	31362
P17844	DDX5_HUMAN	DDX5	Probable ATP-dependent RNA helicase DDX5	32.8421	30.3065	32.3918	28.6664	31.1486	29.6953				alternative mRNA splicing, via spliceosome [GO:0000380];androgen receptor signaling pathway [GO:0030521];BMP signaling pathway [GO:0030509];epithelial to mesenchymal transition [GO:0001837];estrogen receptor signaling pathway [GO:0030520];intrinsic apoptotic signaling pathway by p53 class mediator [GO:0072332];miRNA transcription [GO:0061614];mRNA splicing, via spliceosome [GO:0000398];mRNA trans…	catalytic step 2 spliceosome [GO:0071013];cytoplasm [GO:0005737];cytosol [GO:0005829];extracellular exosome [GO:0070062];membrane [GO:0016020];nuclear speck [GO:0016607];nucleolus [GO:0005730];nucleoplasm [GO:0005654];nucleus [GO:0005634];ribonucleoprotein complex [GO:1990904]	ATP binding [GO:0005524];ATP hydrolysis activity [GO:0016887];calcium-dependent protein binding [GO:0048306];calmodulin binding [GO:0005516];enzyme binding [GO:0019899];MH2 domain binding [GO:0035500];mRNA 3'-UTR binding [GO:0003730];nuclear androgen receptor binding [GO:0050681];pre-mRNA binding [GO:0036002];primary miRNA binding [GO:0070878];promoter-specific chromatin binding [GO:1990841];ribo…		DEAD box helicase family, DDX5/DBP2 subfamily	31.8468	29.8368	6	3	3	0.881335	-2.01005	49	36	65	23	28	22	36	614	69148
P14923	PLAK_HUMAN	JUP	Junction plakoglobin	28.5587	29.9506	27.5539	28.7707	30.5921	30.1472				bundle of His cell-Purkinje myocyte adhesion involved in cell communication [GO:0086073];canonical Wnt signaling pathway [GO:0060070];cell migration [GO:0016477];cell-cell adhesion [GO:0098609];cellular response to indole-3-methanol [GO:0071681];desmosome assembly [GO:0002159];detection of mechanical stimulus [GO:0050982];endothelial cell-cell adhesion [GO:0071603];negative regulation of blood ve…	adherens junction [GO:0005912];catenin complex [GO:0016342];cell-cell junction [GO:0005911];cornified envelope [GO:0001533];cytoplasm [GO:0005737];cytoplasmic side of plasma membrane [GO:0009898];cytoskeleton [GO:0005856];cytosol [GO:0005829];desmosome [GO:0030057];extracellular exosome [GO:0070062];extracellular region [GO:0005576];ficolin-1-rich granule lumen [GO:1904813];focal adhesion [GO:000…	alpha-catenin binding [GO:0045294];cadherin binding [GO:0045296];cell adhesion molecule binding [GO:0050839];cell adhesive protein binding involved in bundle of His cell-Purkinje myocyte communication [GO:0086083];cytoskeletal protein-membrane anchor activity [GO:0106006];nuclear receptor binding [GO:0016922];protein homodimerization activity [GO:0042803];protein phosphatase binding [GO:0019903];…	DISEASE: Arrhythmogenic right ventricular dysplasia, familial, 12 (ARVD12) [MIM:611528]: A congenital heart disease characterized by infiltration of adipose and fibrous tissue into the right ventricle and loss of myocardial cells, resulting in ventricular and supraventricular arrhythmias. {ECO:0000269|PubMed:17924338, ECO:0000269|PubMed:20031617}. Note=The disease is caused by variants affecting …	Beta-catenin family	28.6877	29.8367	6	3	3	0.578336	1.14895	6	39	8	38	34	40	22	745	81745
O00571	DDX3X_HUMAN	DDX3X	ATP-dependent RNA helicase DDX3X	33.0177	30.2233	32.7044	29.0878	30.874	29.5461				cell differentiation [GO:0030154];cellular response to arsenic-containing substance [GO:0071243];cellular response to osmotic stress [GO:0071470];cellular response to virus [GO:0098586];chromosome segregation [GO:0007059];cytosolic ribosome assembly [GO:0042256];extrinsic apoptotic signaling pathway via death domain receptors [GO:0008625];gamete generation [GO:0007276];innate immune response [GO:…	cell leading edge [GO:0031252];centrosome [GO:0005813];cytoplasm [GO:0005737];cytoplasmic stress granule [GO:0010494];cytosol [GO:0005829];extracellular exosome [GO:0070062];extracellular region [GO:0005576];ficolin-1-rich granule lumen [GO:1904813];lamellipodium [GO:0030027];NLRP3 inflammasome complex [GO:0072559];nucleoplasm [GO:0005654];nucleus [GO:0005634];P granule [GO:0043186];plasma membra…	ATP binding [GO:0005524];ATP hydrolysis activity [GO:0016887];cadherin binding [GO:0045296];CTPase activity [GO:0043273];DNA binding [GO:0003677];DNA helicase activity [GO:0003678];eukaryotic initiation factor 4E binding [GO:0008190];gamma-tubulin binding [GO:0043015];GTPase activity [GO:0003924];mRNA 5'-UTR binding [GO:0048027];mRNA binding [GO:0003729];poly(A) binding [GO:0008143];protein serin…	DISEASE: Intellectual developmental disorder, X-linked, syndromic, Snijders Blok type (MRXSSB) [MIM:300958]: A disorder characterized by mild to severe intellectual disability, hypotonia, movement disorders, behavior problems, corpus callosum hypoplasia, and epilepsy. Additionally, patients manifest variable non-neurologic features such as joint hyperlaxity, skin pigmentary abnormalities, cleft l…	DEAD box helicase family, DDX3/DED1 subfamily	31.9818	29.836	6	3	3	0.972761	-2.14582	60	48	70	37	40	28	27	662	73243
P35268	RL22_HUMAN	RPL22	Large ribosomal subunit protein eL22	31.5046	29.23	30.9735	28.5125	30.8314	30.157				alpha-beta T cell differentiation [GO:0046632];cytoplasmic translation [GO:0002181];translation [GO:0006412];translation at presynapse [GO:0140236]	cytoplasm [GO:0005737];cytosol [GO:0005829];cytosolic large ribosomal subunit [GO:0022625];cytosolic ribosome [GO:0022626];extracellular exosome [GO:0070062];focal adhesion [GO:0005925];glutamatergic synapse [GO:0098978];nucleus [GO:0005634];presynapse [GO:0098793];ribonucleoprotein complex [GO:1990904]	heparin binding [GO:0008201];identical protein binding [GO:0042802];RNA binding [GO:0003723];structural constituent of ribosome [GO:0003735]		Eukaryotic ribosomal protein eL22 family	30.5693	29.8336	6	3	3	0.308431	-0.735715	16	12	22	11	15	9	7	128	14787
P59998	ARPC4_HUMAN	ARPC4	Actin-related protein 2/3 complex subunit 4	31.1438	29.0529	30.4981	28.7346	30.5809	30.1408				actin filament polymerization [GO:0030041];actin nucleation [GO:0045010];Arp2/3 complex-mediated actin nucleation [GO:0034314]	Arp2/3 protein complex [GO:0005885];cell projection [GO:0042995];cytosol [GO:0005829];extracellular exosome [GO:0070062];nucleus [GO:0005634];site of double-strand break [GO:0035861]	actin binding [GO:0003779];enzyme binding [GO:0019899];structural constituent of cytoskeleton [GO:0005200]	DISEASE: Developmental delay, language impairment, and ocular abnormalities (DEVLO) [MIM:620141]: An autosomal dominant disorder characterized by mild motor delay, mildly impaired intellectual development, and significant speech impairment. Most affected individuals have microcephaly and may have mild dysmorphic features. Variable ocular anomalies include strabismus, cataracts, and cortical visua…	ARPC4 family	30.2316	29.8188	6	3	3	0.189947	-0.412849	11	10	11	12	11	10	7	168	19667
Q01813	PFKAP_HUMAN	PFKP	ATP-dependent 6-phosphofructokinase, platelet type	32.0936	29.9222	31.7568	28.7313	30.8998	29.8183				canonical glycolysis [GO:0061621];cellular response to leukemia inhibitory factor [GO:1990830];fructose 1,6-bisphosphate metabolic process [GO:0030388];fructose 6-phosphate metabolic process [GO:0006002]	6-phosphofructokinase complex [GO:0005945];cytoplasm [GO:0005737];cytosol [GO:0005829];extracellular exosome [GO:0070062];membrane [GO:0016020];nucleus [GO:0005634]	6-phosphofructokinase activity [GO:0003872];AMP binding [GO:0016208];ATP binding [GO:0005524];cadherin binding [GO:0045296];fructose-6-phosphate binding [GO:0070095];identical protein binding [GO:0042802];metal ion binding [GO:0046872];monosaccharide binding [GO:0048029];protein-containing complex binding [GO:0044877]		Phosphofructokinase type A (PFKA) family, ATP-dependent PFK group I subfamily, Eukaryotic two domain clade 'E' sub-subfamily	31.2575	29.8165	6	3	3	0.715647	-1.44106	53	42	56	32	41	34	31	784	85596
O43491	E41L2_HUMAN	EPB41L2	Band 4.1-like protein 2	32.0091	29.6146	31.2875	28.9879	30.4826	29.9534				actomyosin structure organization [GO:0031032];cell division [GO:0051301];cortical actin cytoskeleton organization [GO:0030866];positive regulation of protein localization to cell cortex [GO:1904778]	cell cortex [GO:0005938];cell junction [GO:0030054];cytoskeleton [GO:0005856];cytosol [GO:0005829];extracellular exosome [GO:0070062];focal adhesion [GO:0005925];nucleoplasm [GO:0005654];plasma membrane [GO:0005886];spectrin [GO:0008091]	actin binding [GO:0003779];PH domain binding [GO:0042731];spectrin binding [GO:0030507];structural molecule activity [GO:0005198]			30.9704	29.808	6	3	3	0.628024	-1.16246	52	48	52	46	42	40	32	1005	112588
Q02818	NUCB1_HUMAN	NUCB1	Nucleobindin-1	30.4483	27.8521	29.311	29.4524	29.9426	30.0254				small GTPase-mediated signal transduction [GO:0007264]	endoplasmic reticulum lumen [GO:0005788];endoplasmic reticulum-Golgi intermediate compartment [GO:0005793];extracellular exosome [GO:0070062];extracellular space [GO:0005615];Golgi apparatus [GO:0005794];membrane [GO:0016020]	calcium ion binding [GO:0005509];DNA binding [GO:0003677];G-protein alpha-subunit binding [GO:0001965];guanyl-nucleotide exchange factor activity [GO:0005085]		Nucleobindin family	29.2038	29.8068	6	3	3	0.320037	0.60298	31	12	22	52	32	28	22	461	53879
P25311	ZA2G_HUMAN	AZGP1	Zinc-alpha-2-glycoprotein	28.1331	29.1099	28.5783	29.0593	30.3644	29.9959				cell adhesion [GO:0007155];detection of chemical stimulus involved in sensory perception of bitter taste [GO:0001580];immune response [GO:0006955];negative regulation of cell population proliferation [GO:0008285]	collagen-containing extracellular matrix [GO:0062023];external side of plasma membrane [GO:0009897];extracellular exosome [GO:0070062];extracellular region [GO:0005576];extracellular space [GO:0005615];nucleus [GO:0005634]	protein transmembrane transporter activity [GO:0008320];RNA nuclease activity [GO:0004540]		MHC class I family	28.6071	29.8066	6	3	3	1.17435	1.19949	6	25	10	34	30	30	17	298	34259
E9PAV3	NACAM_HUMAN	NACA	Nascent polypeptide-associated complex subunit alpha, muscle-specific form	31.7803	29.0835	30.2559	28.8468	30.3769	30.1893				protein targeting to membrane [GO:0006612]	cytoplasm [GO:0005737];nascent polypeptide-associated complex [GO:0005854];nucleus [GO:0005634]	DNA binding [GO:0003677];unfolded protein binding [GO:0051082]			30.3732	29.8043	6	3	3	0.245068	-0.568911	22	15	15	21	19	27	7	2078	205422
O75083	WDR1_HUMAN	WDR1	WD repeat-containing protein 1	32.3972	30.0499	31.8302	28.5948	30.9385	29.8547				actin filament depolymerization [GO:0030042];actin filament fragmentation [GO:0030043];apical junction assembly [GO:0043297];cortical cytoskeleton organization [GO:0030865];establishment of planar polarity of follicular epithelium [GO:0042247];locomotion [GO:0040011];maintenance of epithelial cell apical/basal polarity [GO:0045199];neutrophil mediated immunity [GO:0002446];neutrophil migration [G…	cell junction [GO:0030054];cell projection [GO:0042995];cell-cell junction [GO:0005911];cortical actin cytoskeleton [GO:0030864];cytosol [GO:0005829];extracellular exosome [GO:0070062];extracellular region [GO:0005576];glutamatergic synapse [GO:0098978];plasma membrane [GO:0005886];podosome [GO:0002102]	actin filament binding [GO:0051015]	DISEASE: Periodic fever, immunodeficiency, and thrombocytopenia syndrome (PFITS) [MIM:150550]: An immunologic disorder with variable manifestations including early-onset recurrent respiratory infections, stomatitis, cutaneous infections, and neutropenia. {ECO:0000269|PubMed:27557945, ECO:0000269|PubMed:27994071, ECO:0000269|PubMed:29751004}. Note=The disease is caused by variants affecting the ge…	WD repeat AIP1 family	31.4258	29.796	6	3	3	0.766142	-1.62976	56	47	58	32	33	24	19	606	66194
Q9UHD8	SEPT9_HUMAN	SEPTIN9	Septin-9	31.3801	28.9028	30.9135	29.7921	30.3314	29.26				cytoskeleton-dependent cytokinesis [GO:0061640];positive regulation of non-motile cilium assembly [GO:1902857];protein localization [GO:0008104]	actin cytoskeleton [GO:0015629];axoneme [GO:0005930];cell division site [GO:0032153];cytoplasm [GO:0005737];microtubule [GO:0005874];microtubule cytoskeleton [GO:0015630];non-motile cilium [GO:0097730];perinuclear region of cytoplasm [GO:0048471];septin complex [GO:0031105];septin ring [GO:0005940];stress fiber [GO:0001725]	cadherin binding [GO:0045296];GTP binding [GO:0005525];GTPase activity [GO:0003924];molecular adaptor activity [GO:0060090]	17)(q23;DISEASE: Hereditary neuralgic amyotrophy (HNA) [MIM:162100]: Autosomal dominant form of recurrent focal neuropathy characterized clinically by acute, recurrent episodes of brachial plexus neuropathy with muscle weakness and atrophy preceded by severe pain in the affected arm. HNA is triggered by environmental factors such as infection or parturition. {ECO:0000269|PubMed:16186812, ECO:0000…	TRAFAC class TrmE-Era-EngA-EngB-Septin-like GTPase superfamily, Septin GTPase family	30.3988	29.7945	6	3	3	0.299025	-0.604302	36	24	40	34	32	23	25	586	65401
P62263	RS14_HUMAN	RPS14	Small ribosomal subunit protein uS11	31.9363	30.0068	30.9964	28.3988	31.0605	29.9165				cytoplasmic translation [GO:0002181];erythrocyte differentiation [GO:0030218];maturation of SSU-rRNA [GO:0030490];negative regulation of transcription by RNA polymerase II [GO:0000122];ribosomal small subunit assembly [GO:0000028];ribosomal small subunit biogenesis [GO:0042274];translation [GO:0006412]	cytoplasm [GO:0005737];cytosol [GO:0005829];cytosolic ribosome [GO:0022626];cytosolic small ribosomal subunit [GO:0022627];extracellular exosome [GO:0070062];focal adhesion [GO:0005925];membrane [GO:0016020];nucleolus [GO:0005730];nucleoplasm [GO:0005654];postsynaptic density [GO:0014069];small-subunit processome [GO:0032040]	mRNA 5'-UTR binding [GO:0048027];RNA binding [GO:0003723];structural constituent of ribosome [GO:0003735];translation regulator activity [GO:0045182]		Universal ribosomal protein uS11 family	30.9798	29.7919	6	3	3	0.55321	-1.18792	34	24	29	21	38	14	11	151	16273
P21980	TGM2_HUMAN	TGM2	Protein-glutamine gamma-glutamyltransferase 2	32.0294	29.5052	31.2731	29.0031	30.4851	29.886				apoptotic cell clearance [GO:0043277];bone development [GO:0060348];branching involved in salivary gland morphogenesis [GO:0060445];cellular response to cocaine [GO:0071314];cellular response to dopamine [GO:1903351];cellular response to serotonin [GO:1904015];dopamine secretion [GO:0014046];gene expression [GO:0010467];negative regulation of endoplasmic reticulum calcium ion concentration [GO:00…	chromatin [GO:0000785];collagen-containing extracellular matrix [GO:0062023];cytosol [GO:0005829];endoplasmic reticulum [GO:0005783];extracellular exosome [GO:0070062];extracellular matrix [GO:0031012];focal adhesion [GO:0005925];mitochondrion [GO:0005739];nucleosome [GO:0000786];nucleus [GO:0005634];perinuclear region of cytoplasm [GO:0048471];plasma membrane [GO:0005886]	calcium ion binding [GO:0005509];GTP binding [GO:0005525];histone dopaminyltransferase activity [GO:0120297];histone serotonyltransferase activity [GO:0120295];peptidase activity [GO:0008233];peptide histaminyltransferase activity [GO:0120299];peptide noradrenalinyltransferase activity [GO:0120298];protein-glutamine gamma-glutamyltransferase activity [GO:0003810];protein-glutamine glutaminase act…	DISEASE: Note=TGM2 constitutes the major autoantigen in celiac disease, a multifactorial chronic disorder of the small intestine caused by intolerance to gluten (PubMed:9212111, PubMed:9623982). Celiac disease is characterized by immune-mediated enteropathy associated with failed intestinal absorption and malnutrition: intestinal inflammation is precipitated by ingestion of the protein gliadin, a…	Transglutaminase superfamily, Transglutaminase family	30.9359	29.7914	6	3	3	0.592772	-1.1445	36	25	27	22	21	22	18	687	77329
Q15459	SF3A1_HUMAN	SF3A1	Splicing factor 3A subunit 1	30.6987	28.7988	29.9111	28.7857	30.2141	30.3419				mRNA 3'-splice site recognition [GO:0000389];mRNA cis splicing, via spliceosome [GO:0045292];mRNA processing [GO:0006397];mRNA splicing, via spliceosome [GO:0000398];U2-type prespliceosome assembly [GO:1903241]	catalytic step 2 spliceosome [GO:0071013];nuclear speck [GO:0016607];nucleoplasm [GO:0005654];nucleus [GO:0005634];spliceosomal complex [GO:0005681];U2 snRNP [GO:0005686];U2-type precatalytic spliceosome [GO:0071005];U2-type prespliceosome [GO:0071004];U2-type spliceosomal complex [GO:0005684]	RNA binding [GO:0003723]			29.8029	29.7806	6	3	3	0.00987679	-0.0222899	23	17	20	27	27	32	25	793	88886
P28074	PSB5_HUMAN	PSMB5	Proteasome subunit beta type-5	31.5238	30.25	30.3433	28.4983	30.5368	30.3024				proteasome-mediated ubiquitin-dependent protein catabolic process [GO:0043161];proteolysis [GO:0006508];response to oxidative stress [GO:0006979]	centrosome [GO:0005813];cytoplasm [GO:0005737];cytosol [GO:0005829];extracellular exosome [GO:0070062];nucleoplasm [GO:0005654];nucleus [GO:0005634];proteasome complex [GO:0000502];proteasome core complex [GO:0005839];proteasome core complex, beta-subunit complex [GO:0019774]	endopeptidase activity [GO:0004175];peptidase activity [GO:0008233];threonine-type endopeptidase activity [GO:0004298]		Peptidase T1B family	30.7057	29.7792	6	3	3	0.535181	-0.926532	32	30	22	30	29	37	13	263	28480
O00299	CLIC1_HUMAN	CLIC1	Chloride intracellular channel protein 1	31.2143	28.4694	30.5224	28.4905	30.3412	30.4756				chloride transport [GO:0006821];platelet aggregation [GO:0070527];positive regulation of osteoblast differentiation [GO:0045669];regulation of mitochondrial membrane potential [GO:0051881];signal transduction [GO:0007165]	blood microparticle [GO:0072562];brush border [GO:0005903];chloride channel complex [GO:0034707];cytoplasm [GO:0005737];endoplasmic reticulum [GO:0005783];extracellular exosome [GO:0070062];extracellular space [GO:0005615];membrane [GO:0016020];mitochondrion [GO:0005739];nuclear envelope [GO:0005635];nuclear membrane [GO:0031965];nucleus [GO:0005634];perinuclear region of cytoplasm [GO:0048471];p…	cadherin binding [GO:0045296];chloride channel activity [GO:0005254];oxidoreductase activity [GO:0016491]		Chloride channel CLIC family	30.0687	29.7691	6	3	3	0.103294	-0.299634	29	17	26	22	24	34	18	241	26923
[truncated: 1,816 more rows]

## Sheet: GK58-UP-Annotation
Type	Name	Count	Percentage of total
Gene Ontology (cellular component)	cytosol [GO:0005829]	189	41.45
Gene Ontology (cellular component)	cytoplasm [GO:0005737]	181	39.69
Gene Ontology (cellular component)	extracellular exosome [GO:0070062]	147	32.24
Gene Ontology (cellular component)	plasma membrane [GO:0005886]	144	31.58
[truncated: 644 more rows]
